# Supplementary material for: The Eukaryote-Like Serine/Threonine Kinase STK Regulates the Growth and Metabolism of Zoonotic Streptococcus suis
Source: Front Cell Infect Microbiol. 2017 Mar 7;7:66. doi: 10.3389/fcimb.2017.00066 (PMC5339665; doi:10.3389/fcimb.2017.00066)
Supplement: Supplementary file 2 [file Table2.XLSX]

## Sheet: Table S2
Table S2. COG catalog of the differentially expressed genes (Fold Change > 2)
geneID	Fold change	Up-Down-Regulation(STK/WT)	P-value	FDR	KEGG pathway	COG_ID	COG_Major_Class	COG_gene_family
SSU05_0027	3.99487	Down	0	0	ssu00230 Purine metabolism; ssu01100 Metabolic pathways; ssu01110 Biosynthesis of secondary metabolites; ssu01130 Biosynthesis of antibiotics	COG0047	F	Phosphoribosylformylglycinamidine (FGAM) synthase, glutamine amidotransferase domain
SSU05_0028	3.1184	Down	1.79e-186	7.14e-186	ssu00230 Purine metabolism; ssu00250 Alanine, aspartate and glutamate metabolism; ssu01100 Metabolic pathways; ssu01110 Biosynthesis of secondary metabolites; ssu01130 Biosynthesis of antibiotics	COG0034	F	Glutamine phosphoribosylpyrophosphate amidotransferase
SSU05_0029	2.9498	Down	7.29e-143	2.75e-142	ssu00230 Purine metabolism; ssu01100 Metabolic pathways; ssu01110 Biosynthesis of secondary metabolites; ssu01130 Biosynthesis of antibiotics	COG0150	F	Phosphoribosylaminoimidazole (AIR) synthetase
SSU05_0030	2.80416	Down	2.82e-28	8.05e-28	ssu00230 Purine metabolism; ssu00670 One carbon pool by folate; ssu01100 Metabolic pathways; ssu01110 Biosynthesis of secondary metabolites; ssu01130 Biosynthesis of antibiotics	COG0299	F	Folate-dependent phosphoribosylglycinamide formyltransferase PurN
SSU05_0031	2.3819	Down	1.19e-14	3.02e-14	ssu00230 Purine metabolism; ssu00670 One carbon pool by folate; ssu01100 Metabolic pathways; ssu01110 Biosynthesis of secondary metabolites; ssu01130 Biosynthesis of antibiotics	COG0299	F	Folate-dependent phosphoribosylglycinamide formyltransferase PurN
SSU05_0032	2.90827	Down	1.62e-235	6.67e-235	ssu00230 Purine metabolism; ssu00670 One carbon pool by folate; ssu01100 Metabolic pathways; ssu01110 Biosynthesis of secondary metabolites; ssu01130 Biosynthesis of antibiotics	COG0138	F	AICAR transformylase/IMP cyclohydrolase PurH
SSU05_0033	3.87255	Down	0	0	ssu00230 Purine metabolism; ssu01100 Metabolic pathways; ssu01110 Biosynthesis of secondary metabolites; ssu01130 Biosynthesis of antibiotics	COG0151	F	Phosphoribosylamine-glycine ligase
SSU05_0034	3.27108	Down	1.17e-105	4.17e-105	ssu00230 Purine metabolism; ssu01100 Metabolic pathways; ssu01110 Biosynthesis of secondary metabolites; ssu01130 Biosynthesis of antibiotics	COG0041	F	Phosphoribosylcarboxyaminoimidazole (NCAIR) mutase
SSU05_0035	2.58655	Down	3.33e-189	1.34e-188	ssu00230 Purine metabolism; ssu01100 Metabolic pathways; ssu01110 Biosynthesis of secondary metabolites; ssu01130 Biosynthesis of antibiotics	COG0026	F	Phosphoribosylaminoimidazole carboxylase (NCAIR synthetase)
SSU05_0037	2.60818	Up	0	0		Not in COG	Not in COG	Not in COG
SSU05_0038	3.00975	Up	8.59e-13	1.87e-12		Not in COG	Not in COG	Not in COG
SSU05_0041	2.38146	Down	0.00031519	0.000419262		Not in COG	Not in COG	Not in COG
SSU05_0045	3.00208	Down	4.7e-08	7.14e-08		COG1131	V	ABC-type multidrug transport system, ATPase component
SSU05_0046	2.47672	Down	4.38e-05	6.04e-05		Not in COG	Not in COG	Not in COG
SSU05_0053	2.93757	Up	0	0	ssu02024 Quorum sensing	COG1396	K	Transcriptional regulator, contains XRE-family HTH domain
SSU05_0108	4.2549	Up	0	0		Not in COG	Not in COG	Not in COG
SSU05_0109	2.01309	Down	3.29e-71	1.08e-70		COG1846	K	DNA-binding transcriptional regulator, MarR family
SSU05_0123	5.63639	Up	1.05e-11	1.89e-11		COG4699	S	Uncharacterized protein
SSU05_0126	2.82071	Down	8.08e-05	0.000109992		COG2804	NUW	Type II secretory pathway ATPase GspE/PulE or T4P pilus assembly pathway ATPase PilB
SSU05_0127	4.61928	Down	3.17e-08	4.84e-08		COG1459	NUW	Type II secretory pathway, component PulF
SSU05_0128	2.59903	Down	0.0173894	0.0213086		COG4537	X	Competence protein ComGC
SSU05_0129	3.57748	Down	0.0107158	0.013371		Not in COG	Not in COG	Not in COG
SSU05_0130	3.21056	Down	0.0126506	0.0156468		Not in COG	Not in COG	Not in COG
SSU05_0131	3.21056	Down	0.0126506	0.0156559		COG4940	X	Competence protein ComGF
SSU05_0132	4.35719	Down	0.000658848	0.000866582		Not in COG	Not in COG	Not in COG
SSU05_0153	2.04233	Down	0	0		COG3590	O	Predicted metalloendopeptidase
SSU05_0156	8.25573	Down	0.0236418	0.0286219		Not in COG	Not in COG	Not in COG
SSU05_0157	2.49765	Down	0	0	ssu00010 Glycolysis / Gluconeogenesis; ssu01100 Metabolic pathways; ssu01110 Biosynthesis of secondary metabolites; ssu01120 Microbial metabolism in diverse environments; ssu01130 Biosynthesis of antibiotics; ssu01200 Carbon metabolism; ssu01230 Biosynthesis of amino acids	COG0126	G	3-phosphoglycerate kinase
SSU05_0168	2.54791	Up	3.33e-15	8.5e-15		COG1653	G	ABC-type glycerol-3-phosphate transport system, periplasmic component
SSU05_0175	2.11508	Up	1.65e-13	3.89e-13		Not in COG	Not in COG	Not in COG
SSU05_0193	2.12907	Up	4.06e-12	7.95e-12	ssu00564 Glycerophospholipid metabolism	COG4781	I	Membrane-anchored glycerophosphoryl diester phosphodiesterase (GDPDase), membrane domain
SSU05_0200	2.1795	Down	0	0	ssu00620 Pyruvate metabolism; ssu00640 Propanoate metabolism; ssu00650 Butanoate metabolism; ssu01100 Metabolic pathways	COG1882	C	Pyruvate-formate lyase
SSU05_0207	2.03495	Up	0.0505694	0.0595182		Not in COG	Not in COG	Not in COG
SSU05_0210	2.05885	Up	5.09e-13	1.14e-12		COG1940	KG	Sugar kinase of the NBD/HSP70 family, may contain an N-terminal HTH domain
SSU05_0210	2.05885	Up	5.09e-13	1.14e-12		COG1940	KG	Sugar kinase of the NBD/HSP70 family, may contain an N-terminal HTH domain
SSU05_0215	2.3487	Up	6.61e-13	1.46e-12		Not in COG	Not in COG	Not in COG
SSU05_0238	2.29534	Up	2.12e-13	4.96e-13		Not in COG	Not in COG	Not in COG
SSU05_0262	2.18401	Down	1.48e-155	5.66e-155		Not in COG	Not in COG	Not in COG
SSU05_0263	2.01955	Down	2.03e-38	6.07e-38		COG4709	S	Uncharacterized membrane protein
SSU05_0264	2.04904	Down	1.3e-17	3.41e-17		COG1695	K	DNA-binding transcriptional regulator, PadR family
SSU05_0272	3.46873	Down	0	0		Not in COG	Not in COG	Not in COG
SSU05_0274	2.02968	Down	5.96e-93	2.07e-92		Not in COG	Not in COG	Not in COG
SSU05_0277	2.15066	Up	2.78e-11	4.71e-11	ssu03010 Ribosome	COG0333	J	Ribosomal protein L32
SSU05_0279	3.76347	Down	0	0	ssu00010 Glycolysis / Gluconeogenesis; ssu00071 Fatty acid degradation; ssu00350 Tyrosine metabolism; ssu00625 Chloroalkane and chloroalkene degradation; ssu00626 Naphthalene degradation; ssu01100 Metabolic pathways; ssu01110 Biosynthesis of secondary metabolites; ssu01120 Microbial metabolism in diverse environments; ssu01130 Biosynthesis of antibiotics; ssu01220 Degradation of aromatic compounds	COG1064	G	D-arabinose 1-dehydrogenase, Zn-dependent alcohol dehydrogenase family
SSU05_0280	4.02066	Down	0	0	ssu00010 Glycolysis / Gluconeogenesis; ssu00071 Fatty acid degradation; ssu00350 Tyrosine metabolism; ssu00620 Pyruvate metabolism; ssu00625 Chloroalkane and chloroalkene degradation; ssu00626 Naphthalene degradation; ssu00650 Butanoate metabolism; ssu01100 Metabolic pathways; ssu01110 Biosynthesis of secondary metabolites; ssu01120 Microbial metabolism in diverse environments; ssu01130 Biosynthe…	COG1454	C	Alcohol dehydrogenase, class IV
SSU05_0294	2.25847	Up	5.45e-13	1.22e-12	ssu02010 ABC transporters	COG1132	V	ABC-type multidrug transport system, ATPase and permease component
SSU05_0298	2.97371	Down	0	0		COG1420	K	Transcriptional regulator of heat shock response
SSU05_0299	2.24562	Down	0	0		COG0576	O	Molecular chaperone GrpE (heat shock protein)
SSU05_0308	2.16221	Down	7.48e-15	1.9e-14		Not in COG	Not in COG	Not in COG
SSU05_0309	2.64271	Down	2.82e-138	1.05e-137		COG2217	P	Cation transport ATPase
SSU05_0312	2.13937	Up	3.26e-12	6.49e-12	ssu00750 Vitamin B6 metabolism; ssu01100 Metabolic pathways	COG0351	H	Hydroxymethylpyrimidine/phosphomethylpyrimidine kinase
SSU05_0313	2.33688	Up	0	0		COG4720	S	Uncharacterized membrane protein
SSU05_0319	2.84488	Down	1.61e-14	4.06e-14		COG0604	CR	NADPH:quinone reductase or related Zn-dependent oxidoreductase
SSU05_0319	2.84488	Down	1.61e-14	4.06e-14		COG0604	CR	NADPH:quinone reductase or related Zn-dependent oxidoreductase
SSU05_0320	2.29865	Down	5.79e-10	9.26e-10		COG2267	I	Lysophospholipase, alpha-beta hydrolase superfamily
SSU05_0325	2.63502	Up	4.04e-13	9.18e-13		COG1073	T	Fermentation-respiration switch protein FrsA, has esterase activity, DUF1100 family
SSU05_0327	2.5956	Up	0.0202568	0.0247219		Not in COG	Not in COG	Not in COG
SSU05_0337	2.58861	Down	4.08e-64	1.32e-63		Not in COG	Not in COG	Not in COG
SSU05_0339	2.38037	Down	0	0		COG0191	G	Fructose/tagatose bisphosphate aldolase
SSU05_0346	2.4181	Up	4.41e-12	8.59e-12		COG4696	R	Predicted phosphohydrolase, Cof family, HAD superfamily
SSU05_0347	2.29875	Up	2.02e-12	4.14e-12		COG4696	R	Predicted phosphohydrolase, Cof family, HAD superfamily
SSU05_0357	6.24306	Up	1.14e-12	2.42e-12	ssu00230 Purine metabolism	COG0232	F	dGTP triphosphohydrolase
SSU05_0358	7.10335	Up	6.34e-12	1.19e-11	ssu00230 Purine metabolism	COG0232	F	dGTP triphosphohydrolase
SSU05_0359	2.35124	Down	0	0		COG1609	K	DNA-binding transcriptional regulator, LacI/PurR family
SSU05_0371	2.03117	Down	5.01e-10	8.02e-10		Not in COG	Not in COG	Not in COG
SSU05_0376	2.35504	Up	0	0		COG5290	Not in COG	Not in COG
SSU05_0377	2.98449	Up	2.22e-14	5.54e-14		Not in COG	Not in COG	Not in COG
SSU05_0380	2.74406	Up	0	0		COG0789	K	DNA-binding transcriptional regulator, MerR family
SSU05_0389	5.68022	Down	9.79e-56	3.11e-55		COG0542	O	ATP-dependent Clp protease ATP-binding subunit ClpA
SSU05_0390	11.12	Down	2.26e-95	7.88e-95		COG0542	O	ATP-dependent Clp protease ATP-binding subunit ClpA
SSU05_0391	37.8388	Down	1.02e-18	2.71e-18		COG0542	O	ATP-dependent Clp protease ATP-binding subunit ClpA
SSU05_0392	3.05927	Down	2.31e-81	7.82e-81	ssu00500 Starch and sucrose metabolism; ssu01100 Metabolic pathways	COG1640	G	4-alpha-glucanotransferase
SSU05_0393	3.8805	Down	2.07e-32	6.02e-32	ssu00500 Starch and sucrose metabolism; ssu01100 Metabolic pathways	COG1640	G	4-alpha-glucanotransferase
SSU05_0394	3.37279	Down	2.12e-220	8.65e-220	ssu00500 Starch and sucrose metabolism; ssu01100 Metabolic pathways; ssu01110 Biosynthesis of secondary metabolites	COG0058	G	Glucan phosphorylase
SSU05_0395	2.22968	Up	0	0		COG2188	K	DNA-binding transcriptional regulator, GntR family
SSU05_0396	2.58256	Down	1.94e-10	3.14e-10	ssu00500 Starch and sucrose metabolism	COG3568	R	Metal-dependent hydrolase, endonuclease/exonuclease/phosphatase family
SSU05_0397	20.6393	Down	1.99e-05	2.77e-05		Not in COG	Not in COG	Not in COG
SSU05_0398	6.67392	Down	2.43e-230	1e-229	ssu00010 Glycolysis / Gluconeogenesis; ssu00500 Starch and sucrose metabolism; ssu00520 Amino sugar and nucleotide sugar metabolism; ssu02060 Phosphotransferase system (PTS)	COG2190	G	Phosphotransferase system IIA component
SSU05_0403	2.41091	Up	0	0		COG1912	H	S-adenosylmethionine hydrolase (SAM-hydroxide adenosyltransferase)
SSU05_0404	2.4387	Up	0	0		COG4720	S	Uncharacterized membrane protein
SSU05_0412	2.6393	Up	0	0		COG0357	J	16S rRNA G527 N7-methylase RsmG (former glucose-inhibited division protein B)
SSU05_0416	2.31384	Up	0	0		COG4474	X	Uncharacterized SPBc2 prophage-derived protein YoqJ
SSU05_0418	2.74861	Up	0	0		COG0116	J	23S rRNA G2445 N2-methylase RlmL
SSU05_0420	2.03574	Up	1.48e-11	2.6e-11	ssu00270 Cysteine and methionine metabolism; ssu01100 Metabolic pathways; ssu01230 Biosynthesis of amino acids; ssu02024 Quorum sensing	COG1854	T	S-ribosylhomocysteine lyase LuxS, autoinducer biosynthesis
SSU05_0421	2.23678	Down	0	0	ssu03018 RNA degradation	COG3599	D	Cell division septum initiation DivIVA, interacts with FtsZ, MinD and other proteins
SSU05_0432	2.44067	Down	6.72e-116	2.4e-115	ssu02020 Two-component system	COG2197	TK	DNA-binding response regulator, NarL/FixJ family, contains REC and HTH domains
SSU05_0432	2.44067	Down	6.72e-116	2.4e-115	ssu02020 Two-component system	COG2197	TK	DNA-binding response regulator, NarL/FixJ family, contains REC and HTH domains
SSU05_0438	3.13868	Up	0	0		COG1040	R	Predicted amidophosphoribosyltransferases
SSU05_0443	2.86929	Up	6.16e-13	1.37e-12		COG2137	O	SOS response regulatory protein OraA/RecX, interacts with RecA
SSU05_0444	3.35452	Up	0	0		COG2265	J	tRNA/tmRNA/rRNA uracil-C5-methylase, TrmA/RlmC/RlmD family
SSU05_0460	21.737	Up	1.31e-07	1.96e-07		Not in COG	Not in COG	Not in COG
SSU05_0461	4.5073	Up	0	0		Not in COG	Not in COG	Not in COG
SSU05_0464	2.31031	Up	8.17e-13	1.79e-12		Not in COG	Not in COG	Not in COG
SSU05_0469	2.90861	Up	3.57e-12	7.04e-12		Not in COG	Not in COG	Not in COG
SSU05_0470	2.58911	Up	2.2e-14	5.49e-14		Not in COG	Not in COG	Not in COG
SSU05_0471	2.00175	Up	0	0	ssu02024 Quorum sensing; ssu03060 Protein export	COG0681	U	Signal peptidase I
SSU05_0490	2.0697	Down	0	0		Not in COG	Not in COG	Not in COG
SSU05_0491	3.25958	Down	0	0		COG0494	V	8-oxo-dGTP pyrophosphatase MutT and related house-cleaning NTP pyrophosphohydrolases, NUDIX family
SSU05_0493	2.2413	Down	3.78e-25	1.06e-24		COG4703	S	Uncharacterized protein YkuJ
SSU05_0495	2.24447	Down	1.32e-14	3.33e-14		COG0765	E	ABC-type amino acid transport system, permease component
SSU05_0496	2.55918	Down	9.77e-77	3.25e-76		COG1126	E	ABC-type polar amino acid transport system, ATPase component
SSU05_0499	2.38079	Up	1.52e-05	2.12e-05	ssu02024 Quorum sensing; ssu03060 Protein export	COG0681	U	Signal peptidase I
SSU05_0500	5.30541	Up	2.87e-07	4.26e-07		Not in COG	Not in COG	Not in COG
SSU05_0503	2.44536	Up	0	0		COG0789	K	DNA-binding transcriptional regulator, MerR family
SSU05_0507	2.04631	Up	0	0		Not in COG	Not in COG	Not in COG
SSU05_0508	2.14046	Up	0	0		COG4443	S	Uncharacterized protein
SSU05_0509	2.24002	Up	0	0	ssu02010 ABC transporters	COG1268	H	Biotin transporter BioY
SSU05_0510	3.0284	Up	1.68e-11	2.93e-11		COG1878	E	Kynurenine formamidase
SSU05_0517	2.38825	Down	0	0		COG0577	V	ABC-type antimicrobial peptide transport system, permease component
SSU05_0525	2.54369	Up	5.6e-08	8.47e-08		Not in COG	Not in COG	Not in COG
SSU05_0538	4.34889	Down	0	0	ssu00230 Purine metabolism; ssu01100 Metabolic pathways	COG1816	F	Adenosine deaminase
SSU05_0546	2.58309	Down	0	0		COG0665	E	Glycine/D-amino acid oxidase (deaminating)
SSU05_0547	3.60702	Up	1.45e-12	3.04e-12		COG2755	E	Lysophospholipase L1 or related esterase
SSU05_0548	2.21031	Up	0	0	ssu02024 Quorum sensing; ssu03060 Protein export	COG0681	U	Signal peptidase I
SSU05_0549	2.6932	Down	0	0	ssu00250 Alanine, aspartate and glutamate metabolism; ssu00520 Amino sugar and nucleotide sugar metabolism; ssu01100 Metabolic pathways; ssu01130 Biosynthesis of antibiotics	COG0449	M	Glucosamine 6-phosphate synthetase, contains amidotransferase and phosphosugar isomerase domains
SSU05_0550	2.40356	Down	4.77e-178	1.88e-177		COG0765	E	ABC-type amino acid transport system, permease component
SSU05_0551	3.53537	Down	0	0		COG1126	E	ABC-type polar amino acid transport system, ATPase component
SSU05_0552	2.05669	Down	0	0		COG0834	ET	ABC-type amino acid transport/signal transduction system, periplasmic component/domain
SSU05_0552	2.05669	Down	0	0		COG0834	ET	ABC-type amino acid transport/signal transduction system, periplasmic component/domain
SSU05_0553	2.44338	Down	1.24e-150	4.73e-150		Not in COG	Not in COG	Not in COG
SSU05_0555	5.23314	Up	0	0		COG0491	R	Glyoxylase or a related metal-dependent hydrolase, beta-lactamase superfamily II
SSU05_0561	2.27999	Up	0	0		COG1307	I	Fatty acid-binding protein DegV (function unknown)
SSU05_0562	2.26366	Up	1.49e-12	3.11e-12		COG1167	KE	DNA-binding transcriptional regulator, MocR family, contains an aminotransferase domain
SSU05_0562	2.26366	Up	1.49e-12	3.11e-12		COG1167	KE	DNA-binding transcriptional regulator, MocR family, contains an aminotransferase domain
SSU05_0571	2.19889	Up	0	0		Not in COG	Not in COG	Not in COG
SSU05_0572	2.4463	Up	2.83e-12	5.69e-12		Not in COG	Not in COG	Not in COG
SSU05_0573	2.43562	Up	1.07e-13	2.56e-13		COG0463	M	Glycosyltransferase involved in cell wall bisynthesis
SSU05_0576	3.79064	Up	0	0		Not in COG	Not in COG	Not in COG
SSU05_0587	2.07404	Up	0	0		COG3316	X	Transposase (or an inactivated derivative)
SSU05_0588	2.89934	Up	0	0		Not in COG	Not in COG	Not in COG
SSU05_0591	3.20989	Up	1.25e-08	1.94e-08		Not in COG	Not in COG	Not in COG
SSU05_0594	3.24908	Up	1.59e-13	3.76e-13		Not in COG	Not in COG	Not in COG
SSU05_0595	5.10135	Up	0	0		Not in COG	Not in COG	Not in COG
SSU05_0629	2.0964	Up	0	0		COG0624	E	Acetylornithine deacetylase/Succinyl-diaminopimelate desuccinylase or related deacylase
SSU05_0633	2.09813	Up	0	0		Not in COG	Not in COG	Not in COG
SSU05_0634	2.28331	Down	0	0	ssu00520 Amino sugar and nucleotide sugar metabolism; ssu01100 Metabolic pathways	COG0363	G	6-phosphogluconolactonase/Glucosamine-6-phosphate isomerase/deaminase
SSU05_0636	2.356	Down	3.59e-24	1e-23		Not in COG	Not in COG	Not in COG
SSU05_0644	2.05361	Up	0	0		COG1187	J	16S rRNA U516 pseudouridylate synthase RsuA and related 23S rRNA U2605, pseudouridylate synthases
SSU05_0648	3.4104	Up	6.55e-13	1.45e-12		Not in COG	Not in COG	Not in COG
SSU05_0650	2.25692	Up	9.9e-13	2.13e-12	ssu02010 ABC transporters	COG1120	PH	ABC-type cobalamin/Fe3+-siderophores transport system, ATPase component
SSU05_0650	2.25692	Up	9.9e-13	2.13e-12	ssu02010 ABC transporters	COG1120	PH	ABC-type cobalamin/Fe3+-siderophores transport system, ATPase component
SSU05_0656	2.27332	Down	2.27e-10	3.66e-10		Not in COG	Not in COG	Not in COG
SSU05_0657	2.12424	Up	0	0		Not in COG	Not in COG	Not in COG
SSU05_0665	3.33552	Down	1.01e-244	4.22e-244	ssu00260 Glycine, serine and threonine metabolism; ssu00680 Methane metabolism; ssu00750 Vitamin B6 metabolism; ssu01100 Metabolic pathways; ssu01120 Microbial metabolism in diverse environments; ssu01130 Biosynthesis of antibiotics; ssu01200 Carbon metabolism; ssu01230 Biosynthesis of amino acids	COG1932	HE	Phosphoserine aminotransferase
SSU05_0665	3.33552	Down	1.01e-244	4.22e-244	ssu00260 Glycine, serine and threonine metabolism; ssu00680 Methane metabolism; ssu00750 Vitamin B6 metabolism; ssu01100 Metabolic pathways; ssu01120 Microbial metabolism in diverse environments; ssu01130 Biosynthesis of antibiotics; ssu01200 Carbon metabolism; ssu01230 Biosynthesis of amino acids	COG1932	HE	Phosphoserine aminotransferase
SSU05_0666	2.82889	Down	2.28e-124	8.33e-124		COG1247	E	L-amino acid N-acyltransferase YncA
SSU05_0668	2.31605	Down	3.28e-34	9.63e-34		COG0350	L	O6-methylguanine-DNA--protein-cysteine methyltransferase
SSU05_0669	2.58911	Down	1.1e-37	3.28e-37		COG1393	P	Arsenate reductase and related proteins, glutaredoxin family
SSU05_0671	2.30054	Up	0	0	ssu03410 Base excision repair	COG0708	L	Exonuclease III
SSU05_0672	3.16642	Up	1.19e-13	2.83e-13		COG0708	L	Exonuclease III
SSU05_0675	2.13702	Down	1.3e-48	4.06e-48		COG0531	E	Amino acid transporter
SSU05_0677	2.02017	Up	0	0		Not in COG	Not in COG	Not in COG
SSU05_0679	3.08027	Up	0	0		Not in COG	Not in COG	Not in COG
SSU05_0687	3.47571	Up	0	0		COG4684	S	Uncharacterized membrane protein
SSU05_0688	2.89185	Up	0	0	ssu00770 Pantothenate and CoA biosynthesis; ssu01100 Metabolic pathways	COG0452	H	Phosphopantothenoylcysteine synthetase/decarboxylase
SSU05_0689	3.65203	Up	0	0	ssu00770 Pantothenate and CoA biosynthesis; ssu01100 Metabolic pathways	COG0452	H	Phosphopantothenoylcysteine synthetase/decarboxylase
SSU05_0690	2.4622	Down	0	0	ssu00670 One carbon pool by folate; ssu01100 Metabolic pathways; ssu01120 Microbial metabolism in diverse environments; ssu01200 Carbon metabolism	COG2759	F	Formyltetrahydrofolate synthetase
SSU05_0691	2.70688	Down	0	0		COG2339	T	Membrane proteinase PrsW, cleaves anti-sigma factor RsiW, M82 family
SSU05_0696	2.69157	Up	0	0		COG0732	V	Restriction endonuclease S subunit
SSU05_0697	2.48049	Up	1.45e-13	3.45e-13		Not in COG	Not in COG	Not in COG
SSU05_0698	2.7875	Up	7.85e-13	1.73e-12		Not in COG	Not in COG	Not in COG
SSU05_0700	2.00288	Up	0	0		Not in COG	Not in COG	Not in COG
SSU05_0702	2.22457	Up	4.49e-13	1.01e-12		COG4912	L	3-methyladenine DNA glycosylase AlkD
SSU05_0703	2.31511	Up	8.61e-13	1.87e-12		COG4912	L	3-methyladenine DNA glycosylase AlkD
SSU05_0704	2.4001	Up	8.59e-13	1.87e-12		Not in COG	Not in COG	Not in COG
SSU05_0706	2.02591	Up	2.58e-12	5.23e-12		COG1349	KG	DNA-binding transcriptional regulator of sugar metabolism, DeoR/GlpR family
SSU05_0706	2.02591	Up	2.58e-12	5.23e-12		COG1349	KG	DNA-binding transcriptional regulator of sugar metabolism, DeoR/GlpR family
SSU05_0709	11.0076	Down	5.07e-05	6.98e-05	ssu00500 Starch and sucrose metabolism; ssu02060 Phosphotransferase system (PTS)	COG1447	G	Phosphotransferase system cellobiose-specific component IIA
SSU05_0711	2.47672	Down	0.00390474	0.00498102	ssu00500 Starch and sucrose metabolism; ssu02060 Phosphotransferase system (PTS)	COG1455	G	Phosphotransferase system cellobiose-specific component IIC
SSU05_0715	2.50503	Up	3.09e-09	4.86e-09		COG0176	G	Transaldolase
SSU05_0716	3.53169	Down	0	0		Not in COG	Not in COG	Not in COG
SSU05_0722	3.21056	Down	4.99e-07	7.34e-07	ssu00561 Glycerolipid metabolism; ssu01100 Metabolic pathways	COG0554	C	Glycerol kinase
SSU05_0723	2.96039	Down	7.75e-08	1.17e-07	ssu00564 Glycerophospholipid metabolism; ssu01110 Biosynthesis of secondary metabolites	COG0578	C	Glycerol-3-phosphate dehydrogenase
SSU05_0724	3.62752	Down	0.000109622	0.000148527		COG0580	G	Glycerol uptake facilitator and related aquaporins (Major Intrinsic Protein Family)
SSU05_0732	2.25657	Down	0.00108369	0.00141133		Not in COG	Not in COG	Not in COG
SSU05_0736	3.85828	Up	0	0		COG0664	T	cAMP-binding domain of CRP or a regulatory subunit of cAMP-dependent protein kinases
SSU05_0737	3.30679	Up	8.26e-14	2e-13	ssu00240 Pyrimidine metabolism; ssu01100 Metabolic pathways	COG2820	F	Uridine phosphorylase
SSU05_0738	2.42256	Up	5.72e-05	7.86e-05		COG2820	F	Uridine phosphorylase
SSU05_0739	3.55456	Up	0	0		COG3275	T	Sensor histidine kinase, LytS/YehU family
SSU05_0740	2.57361	Up	0	0	ssu02010 ABC transporters	COG0619	H	Energy-coupling factor transporter transmembrane protein EcfT
SSU05_0741	3.80318	Up	0	0	ssu02010 ABC transporters	COG1122	PR	Energy-coupling factor transporter ATP-binding protein EcfA2
SSU05_0743	2.30428	Up	2.14e-12	4.36e-12		COG1011	H	FMN phosphatase YigB, HAD superfamily
SSU05_0745	2.03151	Up	7.88e-12	1.45e-11	ssu00550 Peptidoglycan biosynthesis; ssu01502 Vancomycin resistance; ssu02020 Two-component system	COG1876	M	LD-carboxypeptidase LdcB, LAS superfamily
SSU05_0756	2.31666	Up	3.27e-12	6.5e-12	ssu00561 Glycerolipid metabolism; ssu00564 Glycerophospholipid metabolism; ssu01100 Metabolic pathways; ssu01110 Biosynthesis of secondary metabolites	COG0344	I	Phospholipid biosynthesis protein PlsY, probable glycerol-3-phosphate acyltransferase
SSU05_0763	2.10133	Up	9.21e-13	1.99e-12		Not in COG	Not in COG	Not in COG
SSU05_0768	4.69371	Up	0	0		Not in COG	Not in COG	Not in COG
SSU05_0772	2.1786	Down	0.03188	0.0382018		Not in COG	Not in COG	Not in COG
SSU05_0773	2.43532	Down	5.25e-28	1.5e-27		COG0539	J	Ribosomal protein S1
SSU05_0775	4.53754	Up	4.73e-13	1.06e-12		Not in COG	Not in COG	Not in COG
SSU05_0789	14.298	Up	0	0	ssu00240 Pyrimidine metabolism; ssu01100 Metabolic pathways	COG2065	F	Pyrimidine operon attenuation protein/uracil phosphoribosyltransferase
SSU05_0790	14.5875	Up	1.36e-12	2.86e-12	ssu00240 Pyrimidine metabolism; ssu00250 Alanine, aspartate and glutamate metabolism; ssu01100 Metabolic pathways	COG0540	F	Aspartate carbamoyltransferase, catalytic chain
SSU05_0791	15.6136	Up	0	0	ssu00240 Pyrimidine metabolism; ssu00250 Alanine, aspartate and glutamate metabolism; ssu01100 Metabolic pathways	COG0505	EF	Carbamoylphosphate synthase small subunit
SSU05_0791	15.6136	Up	0	0	ssu00240 Pyrimidine metabolism; ssu00250 Alanine, aspartate and glutamate metabolism; ssu01100 Metabolic pathways	COG0505	EF	Carbamoylphosphate synthase small subunit
SSU05_0792	17.5805	Up	6.99e-12	1.3e-11	ssu00240 Pyrimidine metabolism; ssu00250 Alanine, aspartate and glutamate metabolism; ssu01100 Metabolic pathways	COG0458	EF	Carbamoylphosphate synthase large subunit
SSU05_0792	17.5805	Up	6.99e-12	1.3e-11	ssu00240 Pyrimidine metabolism; ssu00250 Alanine, aspartate and glutamate metabolism; ssu01100 Metabolic pathways	COG0458	EF	Carbamoylphosphate synthase large subunit
SSU05_0793	2.08653	Up	0	0		COG2521	R	Predicted archaeal methyltransferase
SSU05_0796	2.47404	Down	0	0	ssu03010 Ribosome	COG0228	J	Ribosomal protein S16
SSU05_0798	2.07787	Down	2.52e-62	8.1e-62	ssu02010 ABC transporters	COG1132	V	ABC-type multidrug transport system, ATPase and permease component
SSU05_0799	2.32337	Down	2.24e-68	7.27e-68		COG1132	V	ABC-type multidrug transport system, ATPase and permease component
SSU05_0800	3.37005	Down	2.68e-138	1e-137		COG1132	V	ABC-type multidrug transport system, ATPase and permease component
SSU05_0811	2.4259	Down	9.31e-35	2.75e-34		COG3087	D	Cell division protein FtsN
SSU05_0812	2.52864	Down	2.23e-201	9.08e-201		COG1404	O	Serine protease, subtilisin family
SSU05_0814	2.17414	Up	5.91e-12	1.12e-11		COG0063	F	NAD(P)H-hydrate repair enzyme Nnr, NAD(P)H-hydrate dehydratase domain
SSU05_0815	13.6264	Up	0	0	ssu00230 Purine metabolism	COG0516	F	IMP dehydrogenase/GMP reductase
SSU05_0818	2.05245	Up	1.75e-11	3.05e-11		COG0534	V	Na+-driven multidrug efflux pump
SSU05_0819	2.13948	Up	2.22e-12	4.52e-12		COG0806	J	Ribosomal 30S subunit maturation factor RimM, required for 16S rRNA processing
SSU05_0833	3.91306	Up	2.82e-12	5.67e-12		Not in COG	Not in COG	Not in COG
SSU05_0840	4.39335	Up	0	0		Not in COG	Not in COG	Not in COG
SSU05_0845	2.59903	Down	1.8e-06	2.59e-06		Not in COG	Not in COG	Not in COG
SSU05_0860	2.04328	Up	0	0		COG1401	V	5-methylcytosine-specific restriction endonuclease McrBC, GTP-binding regulatory subunit McrB
SSU05_0862	3.71087	Up	1.47e-13	3.5e-13		COG0582	LX	Integrase
SSU05_0863	4.14588	Up	1.33e-14	3.36e-14		Not in COG	Not in COG	Not in COG
SSU05_0864	7.9625	Up	0	0		COG0444	EP	ABC-type dipeptide/oligopeptide/nickel transport system, ATPase component
SSU05_0865	7.35577	Up	8.46e-14	2.04e-13		Not in COG	Not in COG	Not in COG
SSU05_0866	3.92791	Up	3.67e-13	8.37e-13		Not in COG	Not in COG	Not in COG
SSU05_0869	2.9664	Up	3.15e-14	7.82e-14		Not in COG	Not in COG	Not in COG
SSU05_0870	3.68263	Up	0	0		Not in COG	Not in COG	Not in COG
SSU05_0871	6.41978	Up	4.55e-12	8.83e-12		Not in COG	Not in COG	Not in COG
SSU05_0872	3.75742	Up	0	0		Not in COG	Not in COG	Not in COG
SSU05_0874	2.25639	Up	0	0		COG2188	K	DNA-binding transcriptional regulator, GntR family
SSU05_0875	2.59967	Up	7.41e-13	1.64e-12		COG2739	K	Predicted DNA-binding protein YlxM, UPF0122 family
SSU05_0880	3.06165	Up	4.21e-13	9.53e-13		COG4823	V	Abortive infection bacteriophage resistance protein
SSU05_0890	2.67388	Up	9.77e-15	2.48e-14		COG0577	V	ABC-type antimicrobial peptide transport system, permease component
SSU05_0891	2.14262	Up	0	0		COG1136	M	ABC-type lipoprotein export system, ATPase component
SSU05_0892	4.03852	Up	3e-14	7.44e-14	ssu02010 ABC transporters	COG4200	S	Uncharacterized protein
SSU05_0893	3.52653	Up	2.6e-13	6.02e-13	ssu02010 ABC transporters	Not in COG	Not in COG	Not in COG
SSU05_0894	4.40432	Up	8.28e-14	2e-13	ssu02010 ABC transporters	COG1131	V	ABC-type multidrug transport system, ATPase component
SSU05_0895	3.13227	Up	0	0	ssu02020 Two-component system; ssu02024 Quorum sensing	Not in COG	Not in COG	Not in COG
SSU05_0896	2.12306	Up	4.27e-12	8.34e-12		COG1181	MR	D-alanine-D-alanine ligase and related ATP-grasp enzymes
SSU05_0897	2.05125	Up	1.04e-12	2.23e-12		COG4947	R	Esterase/lipase superfamily enzyme
SSU05_0898	2.28986	Up	4.17e-12	8.15e-12		COG2819	R	Predicted hydrolase of the alpha/beta superfamily
SSU05_0899	3.06379	Up	9.61e-14	2.31e-13		Not in COG	Not in COG	Not in COG
SSU05_0903	3.32252	Up	2.24e-12	4.56e-12		COG0582	LX	Integrase
SSU05_0906	4.1293	Up	0	0	ssu02020 Two-component system; ssu02024 Quorum sensing	Not in COG	Not in COG	Not in COG
SSU05_0907	5.2867	Up	0	0	ssu02020 Two-component system; ssu02024 Quorum sensing	COG0745	TK	DNA-binding response regulator, OmpR family, contains REC and winged-helix (wHTH) domain
SSU05_0907	5.2867	Up	0	0	ssu02020 Two-component system; ssu02024 Quorum sensing	COG0745	TK	DNA-binding response regulator, OmpR family, contains REC and winged-helix (wHTH) domain
SSU05_0908	6.7621	Up	9.71e-12	1.76e-11		Not in COG	Not in COG	Not in COG
SSU05_0909	2.57164	Up	2.37e-08	3.64e-08		Not in COG	Not in COG	Not in COG
SSU05_0910	2.30143	Up	1.59e-08	2.46e-08		COG1131	V	ABC-type multidrug transport system, ATPase component
SSU05_0911	2.60746	Up	0	0		COG1132	V	ABC-type multidrug transport system, ATPase and permease component
SSU05_0912	3.99722	Up	2.2e-14	5.5e-14	ssu00250 Alanine, aspartate and glutamate metabolism; ssu01100 Metabolic pathways; ssu01110 Biosynthesis of secondary metabolites	COG0367	E	Asparagine synthetase B (glutamine-hydrolyzing)
SSU05_0916	7.10618	Up	7.68e-14	1.87e-13		COG2865	K	Predicted transcriptional regulator, contains HTH domain
SSU05_0920	5.33354	Up	0	0		COG1396	K	Transcriptional regulator, contains XRE-family HTH domain
SSU05_0922	4.02485	Up	0	0		COG0480	J	Translation elongation factor EF-G, a GTPase
SSU05_0924	2.61431	Down	0.011493	0.0142483		COG0791	M	Cell wall-associated hydrolase, NlpC family
SSU05_0926	2.05235	Up	2.71e-13	6.25e-13		COG0433	L	Archaeal DNA helicase HerA or a related bacterial ATPase, contains HAS-barrel and ATPase domains
SSU05_0927	6.9043	Up	0.00176059	0.00228164		Not in COG	Not in COG	Not in COG
SSU05_0928	2.1803	Up	0.00292282	0.0037602		COG4734	V	Antirestriction protein
SSU05_0931	2.21928	Down	0.000385434	0.000512378		COG1674	D	DNA segregation ATPase FtsK/SpoIIIE and related proteins
SSU05_0932	4.47185	Down	0.00460628	0.00585826		Not in COG	Not in COG	Not in COG
SSU05_0934	2.10969	Up	0	0		COG0210	L	Superfamily I DNA or RNA helicase
SSU05_0943	3.10298	Up	5.62e-14	1.38e-13	ssu02020 Two-component system	COG2197	TK	DNA-binding response regulator, NarL/FixJ family, contains REC and HTH domains
SSU05_0943	3.10298	Up	5.62e-14	1.38e-13	ssu02020 Two-component system	COG2197	TK	DNA-binding response regulator, NarL/FixJ family, contains REC and HTH domains
SSU05_0944	2.18222	Up	0	0	ssu02020 Two-component system	COG4585	T	Signal transduction histidine kinase
SSU05_0945	8.2021	Up	2.73e-06	3.89e-06		Not in COG	Not in COG	Not in COG
SSU05_0946	3.23286	Up	0	0		COG1131	V	ABC-type multidrug transport system, ATPase component
SSU05_0947	5.33218	Up	2.44e-15	6.26e-15	ssu02010 ABC transporters	COG2274	V	ABC-type bacteriocin/lantibiotic exporters, contain an N-terminal double-glycine peptidase domain
SSU05_0949	2.43383	Up	5.07e-08	7.68e-08		Not in COG	Not in COG	Not in COG
SSU05_0960	3.99389	Up	0	0		COG4403	V	Lantibiotic modifying enzyme
SSU05_0968	2.28015	Down	2.76e-08	4.21e-08		COG3942	M	Surface antigen
SSU05_0972	9.63168	Down	0.0110906	0.0137981		Not in COG	Not in COG	Not in COG
SSU05_0974	2.98124	Down	0.0219198	0.0266439		Not in COG	Not in COG	Not in COG
SSU05_0975	6.32939	Down	1.72e-05	2.4e-05		COG1266	O	Membrane protease YdiL, CAAX protease family
SSU05_0985	4.23489	Up	2.07e-11	3.57e-11		COG0551	L	ssDNA-binding Zn-finger and Zn-ribbon domains of topoisomerase 1
SSU05_0989	2.19492	Up	7.84e-14	1.9e-13		COG0110	R	Acetyltransferase (isoleucine patch superfamily)
SSU05_0990	3.55866	Up	5.33e-15	1.36e-14		COG1937	K	DNA-binding transcriptional regulator, FrmR family
SSU05_0991	3.1288	Up	0	0		COG0607	P	Rhodanese-related sulfurtransferase
SSU05_0992	2.53876	Up	0	0		COG0607	P	Rhodanese-related sulfurtransferase
SSU05_0993	11.6996	Up	4.42e-13	9.99e-13		COG0789	K	DNA-binding transcriptional regulator, MerR family
SSU05_0994	8.05338	Up	1.04e-12	2.23e-12		COG1272	U	Predicted membrane channel-forming protein YqfA, hemolysin III family
SSU05_1000	2.85162	Down	0	0		COG0737	FV	2',3'-cyclic-nucleotide 2'-phosphodiesterase/5'- or 3'-nucleotidase, 5'-nucleotidase family
SSU05_1001	2.94127	Down	2.31e-253	9.66e-253		Not in COG	Not in COG	Not in COG
SSU05_1002	2.18956	Up	3.63e-11	6.08e-11	ssu00240 Pyrimidine metabolism; ssu01100 Metabolic pathways	COG0044	F	Dihydroorotase or related cyclic amidohydrolase
SSU05_1004	2.77276	Up	2.54e-12	5.16e-12		COG1216	G	Glycosyltransferase, GT2 family
SSU05_1007	8.95172	Up	2.59e-13	6e-13	ssu00240 Pyrimidine metabolism; ssu01100 Metabolic pathways	COG0461	F	Orotate phosphoribosyltransferase
SSU05_1008	10.0719	Up	0	0	ssu00190 Oxidative phosphorylation	COG0221	CP	Inorganic pyrophosphatase
SSU05_1009	6.2064	Up	1.38e-13	3.29e-13	ssu00240 Pyrimidine metabolism; ssu01100 Metabolic pathways	COG0284	F	Orotidine-5'-phosphate decarboxylase
SSU05_1010	12.0236	Up	0	0	ssu00240 Pyrimidine metabolism; ssu01100 Metabolic pathways	COG0167	F	Dihydroorotate dehydrogenase
SSU05_1011	11.7409	Up	0	0	ssu00240 Pyrimidine metabolism; ssu01100 Metabolic pathways	COG0543	HC	NAD(P)H-flavin reductase
SSU05_1011	11.7409	Up	0	0	ssu00240 Pyrimidine metabolism; ssu01100 Metabolic pathways	COG0543	HC	NAD(P)H-flavin reductase
SSU05_1012	2.33969	Up	0	0		COG0583	K	DNA-binding transcriptional regulator, LysR family
SSU05_1017	2.90162	Down	5.47e-37	1.63e-36		COG0834	ET	ABC-type amino acid transport/signal transduction system, periplasmic component/domain
SSU05_1017	2.90162	Down	5.47e-37	1.63e-36		COG0834	ET	ABC-type amino acid transport/signal transduction system, periplasmic component/domain
SSU05_1018	3.62399	Down	5.56e-23	1.53e-22		COG0834	ET	ABC-type amino acid transport/signal transduction system, periplasmic component/domain
SSU05_1018	3.62399	Down	5.56e-23	1.53e-22		COG0834	ET	ABC-type amino acid transport/signal transduction system, periplasmic component/domain
SSU05_1021	2.0077	Up	2.5e-08	3.82e-08		Not in COG	Not in COG	Not in COG
SSU05_1023	3.60049	Up	0	0		Not in COG	Not in COG	Not in COG
SSU05_1026	2.26796	Down	1.04e-265	4.43e-265		COG0834	ET	ABC-type amino acid transport/signal transduction system, periplasmic component/domain
SSU05_1026	2.26796	Down	1.04e-265	4.43e-265		COG0834	ET	ABC-type amino acid transport/signal transduction system, periplasmic component/domain
SSU05_1027	2.39927	Down	0	0		COG0834	ET	ABC-type amino acid transport/signal transduction system, periplasmic component/domain
SSU05_1027	2.39927	Down	0	0		COG0834	ET	ABC-type amino acid transport/signal transduction system, periplasmic component/domain
SSU05_1029	7.23034	Down	0	0		COG1126	E	ABC-type polar amino acid transport system, ATPase component
SSU05_1030	3.6598	Up	0	0		COG1670	JO	Protein N-acetyltransferase, RimJ/RimL family
SSU05_1031	6.869	Up	0	0		COG0488	R	ATPase components of ABC transporters with duplicated ATPase domains
SSU05_1033	5.5575	Up	0	0	ssu00270 Cysteine and methionine metabolism; ssu01100 Metabolic pathways	COG2873	E	O-acetylhomoserine/O-acetylserine sulfhydrylase, pyridoxal phosphate-dependent
SSU05_1034	12.7607	Up	6.13e-14	1.51e-13		Not in COG	Not in COG	Not in COG
SSU05_1047	3.4306	Up	3.07e-13	7.05e-13		COG0582	LX	Integrase
SSU05_1048	2.52953	Up	1.96e-13	4.6e-13		Not in COG	Not in COG	Not in COG
SSU05_1052	2.80059	Up	0	0	ssu03410 Base excision repair	COG1194	L	Adenine-specific DNA glycosylase, acts on AG and A-oxoG pairs
SSU05_1058	2.02953	Up	2.47e-11	4.2e-11		COG0564	J	Pseudouridylate synthase, 23S rRNA- or tRNA-specific
SSU05_1061	4.02168	Up	4.29e-13	9.7e-13		COG4116	S	Uncharacterized protein YjbK
SSU05_1062	3.76598	Up	6.33e-06	8.94e-06		Not in COG	Not in COG	Not in COG
SSU05_1078	2.3805	Up	5.23e-13	1.17e-12		Not in COG	Not in COG	Not in COG
SSU05_1091	2.46722	Up	3.36e-12	6.67e-12		COG5279	D	Cytokinesis protein 3, contains TGc (transglutaminase/protease-like) domain
SSU05_1092	2.58406	Up	6.88e-08	1.04e-07		Not in COG	Not in COG	Not in COG
SSU05_1093	2.362	Up	0.0286038	0.0344124		Not in COG	Not in COG	Not in COG
SSU05_1094	2.65548	Up	0	0	ssu02020 Two-component system; ssu02024 Quorum sensing	COG5002	T	Signal transduction histidine kinase
SSU05_1095	3.43328	Up	3.39e-12	6.72e-12	ssu02020 Two-component system; ssu02024 Quorum sensing	COG0745	TK	DNA-binding response regulator, OmpR family, contains REC and winged-helix (wHTH) domain
SSU05_1095	3.43328	Up	3.39e-12	6.72e-12	ssu02020 Two-component system; ssu02024 Quorum sensing	COG0745	TK	DNA-binding response regulator, OmpR family, contains REC and winged-helix (wHTH) domain
SSU05_1096	5.49857	Up	0	0		Not in COG	Not in COG	Not in COG
SSU05_1097	2.11159	Up	0	0		Not in COG	Not in COG	Not in COG
SSU05_1103	2.00203	Up	1.4e-11	2.47e-11	ssu02010 ABC transporters	COG0581	P	ABC-type phosphate transport system, permease component
SSU05_1104	2.6812	Up	1.08e-11	1.95e-11	ssu02010 ABC transporters	COG0573	P	ABC-type phosphate transport system, permease component
SSU05_1105	2.72654	Up	5.67e-12	1.08e-11	ssu02010 ABC transporters; ssu02020 Two-component system	COG0226	P	ABC-type phosphate transport system, periplasmic component
SSU05_1106	3.88714	Up	3.12e-12	6.22e-12	ssu02010 ABC transporters; ssu02020 Two-component system	COG0226	P	ABC-type phosphate transport system, periplasmic component
SSU05_1112	2.27928	Up	0	0		Not in COG	Not in COG	Not in COG
SSU05_1116	2.24637	Up	1.57e-09	2.49e-09		Not in COG	Not in COG	Not in COG
SSU05_1120	5.08738	Up	0.0158741	0.0195196		Not in COG	Not in COG	Not in COG
SSU05_1127	2.05928	Up	1.88e-11	3.25e-11		COG0561	HR	Hydroxymethylpyrimidine pyrophosphatase and other HAD family phosphatases
SSU05_1129	2.89386	Down	1.76e-133	6.52e-133		Not in COG	Not in COG	Not in COG
SSU05_1130	2.7363	Up	2.02e-13	4.72e-13		COG0679	R	Predicted permease
SSU05_1137	2.07144	Up	8.5e-13	1.86e-12		COG2966	S	Uncharacterized membrane protein YjjP, DUF1212 family
SSU05_1145	2.60545	Up	4.9e-13	1.1e-12		COG1051	F	ADP-ribose pyrophosphatase YjhB, NUDIX family
SSU05_1146	2.94601	Up	0	0		Not in COG	Not in COG	Not in COG
SSU05_1147	2.70267	Up	2.2e-14	5.5e-14		COG5036	PU	SPX domain-containing protein involved in vacuolar polyphosphate accumulation
SSU05_1148	5.04314	Up	0	0		Not in COG	Not in COG	Not in COG
SSU05_1153	3.08018	Down	1.64e-84	5.6e-84	ssu00520 Amino sugar and nucleotide sugar metabolism; ssu01100 Metabolic pathways; ssu01501 beta-Lactam resistance	COG1472	G	Periplasmic beta-glucosidase and related glycosidases
SSU05_1167	6.29008	Down	3.77e-07	5.56e-07		COG2211	G	Na+/melibiose symporter or related transporter
SSU05_1168	2.42727	Up	0	0		Not in COG	Not in COG	Not in COG
SSU05_1181	2.0661	Up	4.68e-08	7.11e-08		Not in COG	Not in COG	Not in COG
SSU05_1183	2.01612	Up	2.3e-12	4.68e-12		COG3689	S	Uncharacterized membrane protein YcgQ, UPF0703/DUF1980 family
SSU05_1192	2.40792	Down	0.0130694	0.0161364		Not in COG	Not in COG	Not in COG
SSU05_1199	3.22837	Up	0	0		COG4868	S	Uncharacterized protein, UPF0371 family
SSU05_1200	2.05751	Down	0	0	ssu02060 Phosphotransferase system (PTS)	COG1080	G	Phosphoenolpyruvate-protein kinase (PTS system EI component in bacteria)
SSU05_1202	4.97793	Down	0	0	ssu00020 Citrate cycle (TCA cycle); ssu00480 Glutathione metabolism; ssu01100 Metabolic pathways; ssu01110 Biosynthesis of secondary metabolites; ssu01120 Microbial metabolism in diverse environments; ssu01130 Biosynthesis of antibiotics; ssu01200 Carbon metabolism; ssu01210 2-Oxocarboxylic acid metabolism; ssu01230 Biosynthesis of amino acids	COG0538	C	Isocitrate dehydrogenase
SSU05_1204	3.82253	Down	1.76e-236	7.27e-236	ssu00020 Citrate cycle (TCA cycle); ssu00630 Glyoxylate and dicarboxylate metabolism; ssu01100 Metabolic pathways; ssu01110 Biosynthesis of secondary metabolites; ssu01120 Microbial metabolism in diverse environments; ssu01130 Biosynthesis of antibiotics; ssu01200 Carbon metabolism; ssu01210 2-Oxocarboxylic acid metabolism; ssu01230 Biosynthesis of amino acids	COG0372	C	Citrate synthase
SSU05_1206	2.71538	Up	2.14e-13	5e-13		COG0695	O	Glutaredoxin
SSU05_1210	2.40122	Up	7.41e-12	1.37e-11		COG1609	K	DNA-binding transcriptional regulator, LacI/PurR family
SSU05_1216	2.28015	Down	8.59e-05	0.000116639	ssu02024 Quorum sensing; ssu03060 Protein export; ssu03070 Bacterial secretion system	COG1862	U	Preprotein translocase subunit YajC
SSU05_1222	2.96129	Down	2.16e-10	3.5e-10	ssu00030 Pentose phosphate pathway; ssu00630 Glyoxylate and dicarboxylate metabolism; ssu01100 Metabolic pathways; ssu01120 Microbial metabolism in diverse environments; ssu01200 Carbon metabolism	COG0800	G	2-keto-3-deoxy-6-phosphogluconate aldolase
SSU05_1223	2.50909	Down	3.7e-10	5.95e-10	ssu00030 Pentose phosphate pathway; ssu01100 Metabolic pathways; ssu01120 Microbial metabolism in diverse environments; ssu01200 Carbon metabolism	COG0524	G	Sugar or nucleoside kinase, ribokinase family
SSU05_1225	2.01359	Down	0.000471076	0.000624656		COG1028	IQR	NAD(P)-dependent dehydrogenase, short-chain alcohol dehydrogenase family
SSU05_1225	2.01359	Down	0.000471076	0.000624656		COG1028	IQR	NAD(P)-dependent dehydrogenase, short-chain alcohol dehydrogenase family
SSU05_1225	2.01359	Down	0.000471076	0.000624656		COG1028	IQR	NAD(P)-dependent dehydrogenase, short-chain alcohol dehydrogenase family
SSU05_1225	2.01359	Down	0.000471076	0.000624656		COG1028	IQR	NAD(P)-dependent dehydrogenase, short-chain alcohol dehydrogenase family
SSU05_1227	2.64405	Up	4.21e-13	9.52e-13		COG1266	O	Membrane protease YdiL, CAAX protease family
SSU05_1228	2.90707	Up	3.76e-07	5.54e-07		Not in COG	Not in COG	Not in COG
SSU05_1229	3.1398	Up	0	0		Not in COG	Not in COG	Not in COG
SSU05_1231	2.19761	Up	3.14e-12	6.26e-12		Not in COG	Not in COG	Not in COG
SSU05_1232	3.10002	Up	0	0		COG1476	K	DNA-binding transcriptional regulator, XRE-family HTH domain
SSU05_1239	2.05391	Up	0	0		COG4122	R	Predicted O-methyltransferase YrrM
SSU05_1241	2.39485	Up	0	0		Not in COG	Not in COG	Not in COG
SSU05_1242	2.11845	Up	3.45e-12	6.81e-12		Not in COG	Not in COG	Not in COG
SSU05_1247	3.13255	Up	2.92e-13	6.71e-13		COG4330	S	Uncharacterized membrane protein
SSU05_1253	2.59595	Down	2.89e-77	9.65e-77		COG1101	R	ABC-type uncharacterized transport system, ATPase component
SSU05_1254	2.9636	Down	4.12e-14	1.02e-13		COG4120	R	ABC-type uncharacterized transport system, permease component
SSU05_1255	2.6203	Down	5.99e-18	1.58e-17		COG4120	R	ABC-type uncharacterized transport system, permease component
SSU05_1276	2.23895	Up	3.3e-13	7.57e-13		Not in COG	Not in COG	Not in COG
SSU05_1302	2.33587	Up	0	0		COG0428	P	Zinc transporter ZupT
SSU05_1311	2.05307	Up	0	0		COG2866	M	Murein tripeptide amidase MpaA
SSU05_1318	3.89854	Down	1.36e-05	1.91e-05		COG2807	P	Cyanate permease
SSU05_1320	2.2592	Up	0	0		COG0620	E	Methionine synthase II (cobalamin-independent)
SSU05_1349	2.15404	Up	2.37e-13	5.52e-13		COG5522	S	Uncharacterized membrane protein YwaF
SSU05_1351	2.36314	Up	9.28e-14	2.23e-13		Not in COG	Not in COG	Not in COG
SSU05_1355	4.59896	Up	4.57e-13	1.03e-12		COG0488	R	ATPase components of ABC transporters with duplicated ATPase domains
SSU05_1356	3.31155	Up	4.76e-13	1.07e-12		COG0488	R	ATPase components of ABC transporters with duplicated ATPase domains
SSU05_1365	3.13654	Down	0	0	ssu02010 ABC transporters	COG0765	E	ABC-type amino acid transport system, permease component
SSU05_1373	2.38771	Up	1.47e-11	2.58e-11		COG0006	E	Xaa-Pro aminopeptidase
SSU05_1379	2.77489	Up	5.75e-13	1.28e-12		COG3247	S	Uncharacterized membrane protein HdeD, DUF308 family
SSU05_1385	2.99027	Down	3.95e-240	1.64e-239		COG2608	P	Copper chaperone CopZ
SSU05_1386	4.18327	Down	9.7e-121	3.5e-120		COG2608	P	Copper chaperone CopZ
SSU05_1404	2.02904	Up	3e-12	6e-12		COG1011	H	FMN phosphatase YigB, HAD superfamily
SSU05_1405	3.96705	Up	0	0	ssu02010 ABC transporters	COG1132	V	ABC-type multidrug transport system, ATPase and permease component
SSU05_1406	2.74768	Up	0	0	ssu02010 ABC transporters	COG1132	V	ABC-type multidrug transport system, ATPase and permease component
SSU05_1408	3.01091	Down	3.13e-120	1.13e-119		COG1918	P	Fe2+ transport system protein FeoA
SSU05_1409	2.78506	Down	0	0		COG0370	P	Fe2+ transport system protein B
SSU05_1415	2.1803	Up	0	0		COG4767	V	Glycopeptide antibiotics resistance protein
SSU05_1416	2.25663	Up	2.05e-13	4.78e-13		Not in COG	Not in COG	Not in COG
SSU05_1418	2.64507	Down	0	0		COG0474	P	Magnesium-transporting ATPase (P-type)
SSU05_1419	2.11915	Down	1.08e-93	3.78e-93		COG0474	P	Magnesium-transporting ATPase (P-type)
SSU05_1422	2.03495	Up	8.44e-13	1.85e-12		COG0398	S	Uncharacterized membrane protein YdjX, TVP38/TMEM64 family, SNARE-associated domain
SSU05_1423	2.82432	Up	1.01e-13	2.43e-13		COG5433	X	Predicted transposase YbfD/YdcC associated with H repeats
SSU05_1424	2.48834	Up	0	0		COG5433	X	Predicted transposase YbfD/YdcC associated with H repeats
SSU05_1425	2.41459	Up	8.59e-14	2.07e-13		COG5433	X	Predicted transposase YbfD/YdcC associated with H repeats
SSU05_1433	2.41631	Down	0	0	ssu03010 Ribosome	COG0828	J	Ribosomal protein S21
SSU05_1465	2.5163	Up	0	0		Not in COG	Not in COG	Not in COG
SSU05_1466	2.58403	Up	0	0		COG2226	H	Ubiquinone/menaquinone biosynthesis C-methylase UbiE
SSU05_1482	2.05377	Down	8.99e-16	2.32e-15		COG3760	S	Uncharacterized protein
SSU05_1484	2.80608	Down	1.66e-44	5.12e-44		COG1101	R	ABC-type uncharacterized transport system, ATPase component
SSU05_1489	4.61526	Down	0	0	ssu00010 Glycolysis / Gluconeogenesis; ssu00500 Starch and sucrose metabolism	COG2723	G	Beta-glucosidase/6-phospho-beta-glucosidase/beta-galactosidase
SSU05_1490	5.66873	Down	0	0	ssu02060 Phosphotransferase system (PTS)	COG2190	G	Phosphotransferase system IIA component
SSU05_1491	7.69815	Down	1.14e-173	4.47e-173		COG3711	K	Transcriptional antiterminator
SSU05_1494	2.4971	Up	4.01e-13	9.13e-13		Not in COG	Not in COG	Not in COG
SSU05_1495	2.46997	Up	0	0		COG0457	R	Tetratricopeptide (TPR) repeat
SSU05_1496	2.74879	Up	1.42e-12	2.98e-12		COG0628	R	Predicted PurR-regulated permease PerM
SSU05_1499	2.92855	Up	0	0		COG1011	H	FMN phosphatase YigB, HAD superfamily
SSU05_1505	2.79591	Up	0	0	ssu00260 Glycine, serine and threonine metabolism; ssu00561 Glycerolipid metabolism; ssu00630 Glyoxylate and dicarboxylate metabolism; ssu01100 Metabolic pathways; ssu01120 Microbial metabolism in diverse environments; ssu01130 Biosynthesis of antibiotics	COG1929	G	Glycerate kinase
SSU05_1506	2.36436	Up	5.94e-12	1.13e-11	ssu00630 Glyoxylate and dicarboxylate metabolism; ssu01100 Metabolic pathways; ssu01110 Biosynthesis of secondary metabolites; ssu01130 Biosynthesis of antibiotics	COG0546	C	Phosphoglycolate phosphatase, HAD superfamily
SSU05_1518	3.78388	Down	0.0159645	0.0196079		Not in COG	Not in COG	Not in COG
SSU05_1519	2.59903	Down	0.0173894	0.0212963		Not in COG	Not in COG	Not in COG
SSU05_1520	3.0959	Down	0.00559396	0.00708457		Not in COG	Not in COG	Not in COG
SSU05_1521	11.0076	Down	0.00514774	0.00652726		Not in COG	Not in COG	Not in COG
SSU05_1526	9.63168	Down	0.0110906	0.0138062		Not in COG	Not in COG	Not in COG
SSU05_1527	2.85237	Up	0	0		Not in COG	Not in COG	Not in COG
SSU05_1530	3.95034	Up	0	0		Not in COG	Not in COG	Not in COG
SSU05_1532	2.49202	Up	0	0		COG1477	H	Thiamine biosynthesis lipoprotein ApbE
SSU05_1533	2.24746	Up	0	0	ssu00920 Sulfur metabolism; ssu01100 Metabolic pathways; ssu01120 Microbial metabolism in diverse environments	COG0618	F	nanoRNase/pAp phosphatase, hydrolyzes c-di-AMP and oligoRNAs
SSU05_1535	2.08904	Down	1.11e-11	1.99e-11	ssu03010 Ribosome	COG0199	J	Ribosomal protein S14
SSU05_1538	2.04468	Down	0	0	ssu00230 Purine metabolism; ssu00240 Pyrimidine metabolism; ssu00760 Nicotinate and nicotinamide metabolism; ssu01100 Metabolic pathways; ssu01110 Biosynthesis of secondary metabolites	COG0737	FV	2',3'-cyclic-nucleotide 2'-phosphodiesterase/5'- or 3'-nucleotidase, 5'-nucleotidase family
SSU05_1539	2.02459	Up	0	0		COG0605	P	Superoxide dismutase
SSU05_1540	2.92345	Up	5.06e-12	9.73e-12	ssu00230 Purine metabolism; ssu00240 Pyrimidine metabolism; ssu01100 Metabolic pathways; ssu03030 DNA replication; ssu03430 Mismatch repair; ssu03440 Homologous recombination	COG1466	L	DNA polymerase III, delta subunit
SSU05_1543	3.37111	Down	0	0	ssu02010 ABC transporters; ssu02024 Quorum sensing	COG0410	E	ABC-type branched-chain amino acid transport system, ATPase component
SSU05_1544	2.16137	Down	4.17e-287	1.79e-286	ssu02010 ABC transporters; ssu02024 Quorum sensing	COG0411	E	ABC-type branched-chain amino acid transport system, ATPase component
SSU05_1545	2.29326	Down	1.34e-11	2.37e-11		Not in COG	Not in COG	Not in COG
SSU05_1552	2.362	Up	0.001621	0.00210333		Not in COG	Not in COG	Not in COG
SSU05_1555	2.17488	Up	0	0	ssu00500 Starch and sucrose metabolism	COG0366	G	Glycosidase
SSU05_1556	2.07305	Up	3.55e-14	8.8e-14	ssu02010 ABC transporters	COG0395	G	ABC-type glycerol-3-phosphate transport system, permease component
SSU05_1561	2.33792	Up	5.04e-12	9.7e-12	ssu00270 Cysteine and methionine metabolism; ssu00450 Selenocompound metabolism; ssu01100 Metabolic pathways; ssu01110 Biosynthesis of secondary metabolites; ssu01230 Biosynthesis of amino acids	COG1168	ER	Bifunctional PLP-dependent enzyme with beta-cystathionase and maltose regulon repressor activities
SSU05_1562	2.41889	Up	0	0	ssu00270 Cysteine and methionine metabolism; ssu00450 Selenocompound metabolism; ssu00920 Sulfur metabolism; ssu01100 Metabolic pathways; ssu01110 Biosynthesis of secondary metabolites; ssu01130 Biosynthesis of antibiotics; ssu01230 Biosynthesis of amino acids	COG0626	E	Cystathionine beta-lyase/cystathionine gamma-synthase
SSU05_1569	2.25681	Up	6.48e-14	1.59e-13		COG1182	C	FMN-dependent NADH-azoreductase
SSU05_1570	2.15339	Up	2.69e-13	6.23e-13		COG1182	C	FMN-dependent NADH-azoreductase
SSU05_1580	2.01068	Up	2.86e-11	4.83e-11	ssu00750 Vitamin B6 metabolism; ssu01100 Metabolic pathways	COG2240	H	Pyridoxal/pyridoxine/pyridoxamine kinase
SSU05_1586	2.00284	Up	1.29e-13	3.08e-13		Not in COG	Not in COG	Not in COG
SSU05_1597	2.59153	Up	4.4e-12	8.59e-12		COG1073	T	Fermentation-respiration switch protein FrsA, has esterase activity, DUF1100 family
SSU05_1613	3.73613	Up	0	0		COG0656	Q	Aldo/keto reductase, related to diketogulonate reductase
SSU05_1614	3.08306	Down	0	0		COG4708	S	Uncharacterized membrane protein
SSU05_1615	2.00432	Up	4.63e-12	8.98e-12		COG2246	I	Putative flippase GtrA (transmembrane translocase of bactoprenol-linked glucose)
SSU05_1629	3.41195	Up	0	0		COG3326	S	Uncharacterized membrane protein YsdA, DUF1294 family
SSU05_1630	2.21651	Down	1.6e-306	6.99e-306		COG1695	K	DNA-binding transcriptional regulator, PadR family
SSU05_1631	2.34427	Down	0	0	ssu00240 Pyrimidine metabolism; ssu01100 Metabolic pathways	COG0572	F	Uridine kinase
SSU05_1643	2.21186	Up	2.66e-12	5.36e-12		COG3547	X	Transposase
SSU05_1662	2.45284	Up	2.77e-13	6.39e-13		Not in COG	Not in COG	Not in COG
SSU05_1669	2.13701	Up	0	0	ssu02010 ABC transporters	COG1119	P	ABC-type molybdenum transport system, ATPase component/photorepair protein PhrA
SSU05_1682	2.15839	Up	0	0		Not in COG	Not in COG	Not in COG
SSU05_1683	2.22587	Up	0	0		COG0607	P	Rhodanese-related sulfurtransferase
SSU05_1684	4.64463	Up	7.84e-14	1.9e-13		COG4483	S	Uncharacterized protein YqgQ
SSU05_1690	2.11129	Up	0	0		Not in COG	Not in COG	Not in COG
SSU05_1694	2.0818	Up	0	0	ssu00550 Peptidoglycan biosynthesis	COG0671	I	Membrane-associated phospholipid phosphatase
SSU05_1696	2.55851	Up	0	0		COG3601	H	Riboflavin transporter FmnP
SSU05_1697	2.6009	Up	3.55e-13	8.14e-13		COG0219	J	tRNA(Leu) C34 or U34 (ribose-2'-O)-methylase TrmL, contains SPOUT domain
SSU05_1698	2.80797	Up	3.14e-06	4.47e-06		Not in COG	Not in COG	Not in COG
SSU05_1713	3.20917	Up	6.68e-13	1.48e-12		COG0566	J	tRNA G18 (ribose-2'-O)-methylase SpoU
SSU05_1724	2.65355	Up	0	0		Not in COG	Not in COG	Not in COG
SSU05_1725	2.24087	Up	0	0		Not in COG	Not in COG	Not in COG
SSU05_1731	2.22936	Up	4.11e-13	9.33e-13		COG0628	R	Predicted PurR-regulated permease PerM
SSU05_1740	17.4782	Up	1.27e-12	2.68e-12		Not in COG	Not in COG	Not in COG
SSU05_1755	2.13925	Down	2.75e-141	1.03e-140	ssu00900 Terpenoid backbone biosynthesis; ssu01110 Biosynthesis of secondary metabolites	Not in COG	Not in COG	Not in COG
SSU05_1756	2.46775	Down	9.76e-146	3.69e-145		COG0142	H	Geranylgeranyl pyrophosphate synthase
SSU05_1757	2.29041	Down	0	0	ssu00190 Oxidative phosphorylation	COG1252	C	NADH dehydrogenase, FAD-containing subunit
SSU05_1763	2.89013	Down	2.32e-41	7.01e-41		COG4224	S	Uncharacterized protein YnzC, UPF0291/DUF896 family
SSU05_1764	2.50852	Down	0	0	ssu00970 Aminoacyl-tRNA biosynthesis	COG0751	J	Glycyl-tRNA synthetase, beta subunit
SSU05_1765	2.14567	Down	5.2e-255	2.18e-254	ssu00970 Aminoacyl-tRNA biosynthesis	COG0752	J	Glycyl-tRNA synthetase, alpha subunit
SSU05_1771	2.80245	Up	0	0	ssu02010 ABC transporters	COG1464	P	ABC-type metal ion transport system, periplasmic component/surface antigen
SSU05_1773	2.81036	Up	0	0		COG2071	E	Gamma-glutamyl-gamma-aminobutyrate hydrolase PuuD (putrescine degradation), contains GATase1-like domain
SSU05_1776	7.309	Down	0	0		COG2252	F	Xanthine/uracil/vitamin C permease, AzgA family
SSU05_1778	3.11952	Down	0	0	ssu00051 Fructose and mannose metabolism; ssu00520 Amino sugar and nucleotide sugar metabolism; ssu01100 Metabolic pathways; ssu02060 Phosphotransferase system (PTS)	COG3444	G	Phosphotransferase system, mannose/fructose/N-acetylgalactosamine-specific component IIB
SSU05_1779	3.88669	Down	0	0	ssu00051 Fructose and mannose metabolism; ssu00520 Amino sugar and nucleotide sugar metabolism; ssu01100 Metabolic pathways; ssu02060 Phosphotransferase system (PTS)	COG3715	G	Phosphotransferase system, mannose/fructose/N-acetylgalactosamine-specific component IIC
SSU05_1780	3.86318	Down	0	0	ssu00051 Fructose and mannose metabolism; ssu00520 Amino sugar and nucleotide sugar metabolism; ssu01100 Metabolic pathways; ssu02060 Phosphotransferase system (PTS)	COG3716	G	Phosphotransferase system, mannose/fructose/N-acetylgalactosamine-specific component IID
SSU05_1782	2.10159	Down	2.69e-303	1.17e-302	ssu00970 Aminoacyl-tRNA biosynthesis	COG0172	J	Seryl-tRNA synthetase
SSU05_1786	2.67514	Up	0	0		COG0732	V	Restriction endonuclease S subunit
SSU05_1793	2.08325	Up	1.86e-12	3.83e-12		Not in COG	Not in COG	Not in COG
SSU05_1794	2.41937	Up	5.64e-13	1.26e-12		Not in COG	Not in COG	Not in COG
SSU05_1795	2.46437	Up	6.37e-14	1.56e-13		Not in COG	Not in COG	Not in COG
SSU05_1809	3.58131	Up	0	0	ssu00061 Fatty acid biosynthesis	COG1024	I	Enoyl-CoA hydratase/carnithine racemase
SSU05_1810	2.75511	Up	0	0		COG0637	GR	Beta-phosphoglucomutase or related phosphatase, HAD superfamily
SSU05_1815	7.39853	Down	0	0		Not in COG	Not in COG	Not in COG
SSU05_1820	2.19936	Down	1.15e-23	3.18e-23		Not in COG	Not in COG	Not in COG
SSU05_1832	2.01748	Down	1.83e-103	6.51e-103	ssu03010 Ribosome	COG0238	J	Ribosomal protein S18
SSU05_1841	2.23915	Up	0	0	ssu00010 Glycolysis / Gluconeogenesis; ssu00020 Citrate cycle (TCA cycle); ssu00620 Pyruvate metabolism; ssu01100 Metabolic pathways; ssu01110 Biosynthesis of secondary metabolites; ssu01120 Microbial metabolism in diverse environments; ssu01130 Biosynthesis of antibiotics; ssu01200 Carbon metabolism	COG1071	C	TPP-dependent pyruvate or acetoin dehydrogenase subunit alpha
SSU05_1864	2.07458	Down	0	0	ssu02024 Quorum sensing	COG1173	EP	ABC-type dipeptide/oligopeptide/nickel transport system, permease component
SSU05_1864	2.07458	Down	0	0	ssu02024 Quorum sensing	COG1173	EP	ABC-type dipeptide/oligopeptide/nickel transport system, permease component
SSU05_1869	3.06216	Down	0	0		Not in COG	Not in COG	Not in COG
SSU05_1882	2.66433	Down	8.68e-259	3.66e-258	ssu02010 ABC transporters	COG1126	E	ABC-type polar amino acid transport system, ATPase component
SSU05_1887	2.07443	Down	1.94e-86	6.64e-86	ssu00290 Valine, leucine and isoleucine biosynthesis; ssu00650 Butanoate metabolism; ssu00660 C5-Branched dibasic acid metabolism; ssu00770 Pantothenate and CoA biosynthesis; ssu01100 Metabolic pathways; ssu01110 Biosynthesis of secondary metabolites; ssu01130 Biosynthesis of antibiotics; ssu01210 2-Oxocarboxylic acid metabolism; ssu01230 Biosynthesis of amino acids	COG0440	E	Acetolactate synthase, small subunit
SSU05_1909	2.59002	Up	0	0		COG2508	K	DNA-binding transcriptional regulator, PucR family
SSU05_1909	2.59002	Up	0	0		COG2508	K	DNA-binding transcriptional regulator, PucR family
SSU05_1910	2.66289	Up	1.5e-12	3.13e-12	ssu02020 Two-component system	COG4753	TK	Two-component response regulator, YesN/AraC family, consists of REC and AraC-type DNA-binding domains
SSU05_1915	2.96039	Down	7.75e-08	1.17e-07	ssu02010 ABC transporters	COG0395	G	ABC-type glycerol-3-phosphate transport system, permease component
SSU05_1916	2.20987	Down	0.000273472	0.000364457	ssu02010 ABC transporters	COG4209	G	ABC-type polysaccharide transport system, permease component
SSU05_1920	3.1039	Down	8.96e-11	1.48e-10		COG3538	S	Meiotically up-regulated gene 157 (Mug157) protein (function unknown)
SSU05_1928	2.28729	Up	6.37e-14	1.56e-13		COG3981	R	Predicted acetyltransferase
SSU05_1935	6.08469	Up	4.44e-12	8.64e-12		COG2233	F	Xanthine/uracil permease
SSU05_1936	7.99445	Up	1.15e-05	1.61e-05		Not in COG	Not in COG	Not in COG
SSU05_1937	6.42606	Up	1.2e-12	2.53e-12		COG2233	F	Xanthine/uracil permease
SSU05_1945	3.4311	Down	1.6e-64	5.18e-64		COG0009	J	tRNA A37 threonylcarbamoyladenosine synthetase subunit TsaC/SUA5/YrdC
SSU05_1946	2.85058	Down	1.16e-45	3.6e-45	ssu00290 Valine, leucine and isoleucine biosynthesis; ssu00660 C5-Branched dibasic acid metabolism; ssu01100 Metabolic pathways; ssu01110 Biosynthesis of secondary metabolites; ssu01210 2-Oxocarboxylic acid metabolism; ssu01230 Biosynthesis of amino acids	COG0066	E	3-isopropylmalate dehydratase small subunit
SSU05_1947	3.21144	Down	5.29e-122	1.92e-121	ssu00290 Valine, leucine and isoleucine biosynthesis; ssu00660 C5-Branched dibasic acid metabolism; ssu01100 Metabolic pathways; ssu01110 Biosynthesis of secondary metabolites; ssu01210 2-Oxocarboxylic acid metabolism; ssu01230 Biosynthesis of amino acids	COG0065	E	Homoaconitase/3-isopropylmalate dehydratase large subunit
SSU05_1948	2.44256	Down	8.3e-52	2.6e-51	ssu00290 Valine, leucine and isoleucine biosynthesis; ssu00660 C5-Branched dibasic acid metabolism; ssu01100 Metabolic pathways; ssu01110 Biosynthesis of secondary metabolites; ssu01210 2-Oxocarboxylic acid metabolism; ssu01230 Biosynthesis of amino acids	COG0473	CE	Isocitrate/isopropylmalate dehydrogenase
SSU05_1948	2.44256	Down	8.3e-52	2.6e-51	ssu00290 Valine, leucine and isoleucine biosynthesis; ssu00660 C5-Branched dibasic acid metabolism; ssu01100 Metabolic pathways; ssu01110 Biosynthesis of secondary metabolites; ssu01210 2-Oxocarboxylic acid metabolism; ssu01230 Biosynthesis of amino acids	COG0473	CE	Isocitrate/isopropylmalate dehydrogenase
SSU05_1949	2.23593	Down	1.62e-63	5.24e-63	ssu00290 Valine, leucine and isoleucine biosynthesis; ssu00620 Pyruvate metabolism; ssu01100 Metabolic pathways; ssu01110 Biosynthesis of secondary metabolites; ssu01210 2-Oxocarboxylic acid metabolism; ssu01230 Biosynthesis of amino acids	COG0119	E	Isopropylmalate/homocitrate/citramalate synthases
SSU05_1955	2.25393	Up	0	0	ssu00051 Fructose and mannose metabolism; ssu00561 Glycerolipid metabolism; ssu00680 Methane metabolism; ssu01100 Metabolic pathways; ssu01120 Microbial metabolism in diverse environments; ssu01200 Carbon metabolism	COG2376	G	Dihydroxyacetone kinase
SSU05_1956	4.4529	Up	1.83e-12	3.77e-12		Not in COG	Not in COG	Not in COG
SSU05_1957	2.69828	Up	0	0	ssu00561 Glycerolipid metabolism; ssu01100 Metabolic pathways	COG2376	G	Dihydroxyacetone kinase
SSU05_1966	2.15228	Down	0	0	ssu00230 Purine metabolism; ssu00250 Alanine, aspartate and glutamate metabolism; ssu01100 Metabolic pathways	COG0104	F	Adenylosuccinate synthase
SSU05_1968	3.52896	Down	0	0		COG2374	R	Predicted extracellular nuclease
SSU05_1974	2.05584	Down	1.71e-13	4.03e-13		Not in COG	Not in COG	Not in COG
SSU05_1981	2.01765	Up	1.05e-12	2.24e-12		COG0563	F	Adenylate kinase or related kinase
SSU05_2000	2.34625	Up	1.93e-12	3.96e-12		COG4485	S	Uncharacterized membrane protein YfhO
SSU05_2003	2.43779	Up	3.76e-13	8.56e-13		COG3797	S	Uncharacterized conserved protein, DUF1697 family
SSU05_2005	2.13273	Down	0.000149013	0.000200612		Not in COG	Not in COG	Not in COG
SSU05_2016	2.49997	Down	1.87e-10	3.04e-10	ssu00220 Arginine biosynthesis; ssu00250 Alanine, aspartate and glutamate metabolism; ssu01100 Metabolic pathways; ssu01110 Biosynthesis of secondary metabolites; ssu01130 Biosynthesis of antibiotics; ssu01230 Biosynthesis of amino acids	COG0165	E	Argininosuccinate lyase
SSU05_2017	3.77506	Down	2.47e-14	6.16e-14	ssu00220 Arginine biosynthesis; ssu00250 Alanine, aspartate and glutamate metabolism; ssu01100 Metabolic pathways; ssu01110 Biosynthesis of secondary metabolites; ssu01130 Biosynthesis of antibiotics; ssu01230 Biosynthesis of amino acids	COG0137	E	Argininosuccinate synthase
SSU05_2020	2.58473	Up	3.82e-14	9.45e-14		COG1827	KH	Transcriptional regulator of NAD metabolism, contains HTH and 3H domains
SSU05_2024	2.20391	Down	6.26e-42	1.9e-41	ssu00270 Cysteine and methionine metabolism; ssu01100 Metabolic pathways; ssu01110 Biosynthesis of secondary metabolites	COG2040	E	Homocysteine/selenocysteine methylase (S-methylmethionine-dependent)
SSU05_2028	2.93443	Down	2.93e-75	9.68e-75		Not in COG	Not in COG	Not in COG
SSU05_2029	2.13078	Down	1.98e-40	5.94e-40		Not in COG	Not in COG	Not in COG
SSU05_2039	2.14213	Down	4.63e-78	1.55e-77		COG1846	K	DNA-binding transcriptional regulator, MarR family
SSU05_2044	2.29015	Down	0	0	ssu00300 Lysine biosynthesis; ssu01100 Metabolic pathways; ssu01110 Biosynthesis of secondary metabolites; ssu01230 Biosynthesis of amino acids	COG1473	R	Metal-dependent amidase/aminoacylase/carboxypeptidase
SSU05_2046	2.37311	Down	3.27e-120	1.18e-119		COG2171	E	Tetrahydrodipicolinate N-succinyltransferase
SSU05_2052	2.30439	Up	1.5e-13	3.56e-13		Not in COG	Not in COG	Not in COG
SSU05_2058	4.76292	Down	4.27e-08	6.49e-08	ssu00040 Pentose and glucuronate interconversions; ssu01100 Metabolic pathways	COG0235	G	Ribulose-5-phosphate 4-epimerase/Fuculose-1-phosphate aldolase
SSU05_2059	4.00278	Down	1.93e-05	2.69e-05	ssu00040 Pentose and glucuronate interconversions	COG3623	G	L-ribulose-5-phosphate 3-epimerase UlaE
SSU05_2060	5.36622	Down	9.76e-08	1.46e-07	ssu00040 Pentose and glucuronate interconversions	COG0269	G	3-keto-L-gulonate-6-phosphate decarboxylase
SSU05_2062	5.73315	Down	1.37e-05	1.92e-05	ssu00053 Ascorbate and aldarate metabolism; ssu01100 Metabolic pathways; ssu01120 Microbial metabolism in diverse environments; ssu02060 Phosphotransferase system (PTS)	COG3414	G	Phosphotransferase system, galactitol-specific IIB component
SSU05_2063	2.61431	Down	3.93e-07	5.78e-07	ssu00053 Ascorbate and aldarate metabolism; ssu01100 Metabolic pathways; ssu01120 Microbial metabolism in diverse environments; ssu02060 Phosphotransferase system (PTS)	COG3037	G	Ascorbate-specific PTS system EIIC-type component UlaA
SSU05_2065	3.47239	Down	2.37e-71	7.81e-71		COG1523	G	Pullulanase/glycogen debranching enzyme
SSU05_2067	2.28481	Down	0	0	ssu02010 ABC transporters	COG1126	E	ABC-type polar amino acid transport system, ATPase component
SSU05_2070	2.71114	Down	1.48e-22	4.08e-22		COG3942	M	Surface antigen
SSU05_2095	2.98084	Down	0	0	ssu00230 Purine metabolism; ssu00240 Pyrimidine metabolism	COG0737	FV	2',3'-cyclic-nucleotide 2'-phosphodiesterase/5'- or 3'-nucleotidase, 5'-nucleotidase family
SSU05_2099	4.26343	Down	8.66e-170	3.37e-169		Not in COG	Not in COG	Not in COG
SSU05_2100	3.4166	Down	1.5e-173	5.85e-173		COG4932	S	Uncharacterized surface anchored protein
SSU05_2101	3.77824	Down	1.91e-81	6.48e-81		COG4932	S	Uncharacterized surface anchored protein
SSU05_2103	5.07291	Down	0	0		COG4932	S	Uncharacterized surface anchored protein
SSU05_2104	2.53446	Down	1.09e-146	4.14e-146		Not in COG	Not in COG	Not in COG
SSU05_2119	2.14351	Up	1.42e-13	3.38e-13		Not in COG	Not in COG	Not in COG
SSU05_2123	2.29837	Down	0	0	ssu03430 Mismatch repair	COG0249	L	DNA mismatch repair ATPase MutS
SSU05_2134	2.2707	Down	7.1e-297	3.07e-296	ssu02010 ABC transporters	COG1175	G	ABC-type sugar transport system, permease component
SSU05_2140	2.35736	Down	1.26e-192	5.08e-192		COG1284	S	Uncharacterized membrane-anchored protein YitT, contains DUF161 and DUF2179 domains
SSU05_2148	2.56144	Up	0	0		COG3279	KT	DNA-binding response regulator, LytR/AlgR family
SSU05_2148	2.56144	Up	0	0		COG3279	KT	DNA-binding response regulator, LytR/AlgR family
SSU05_2150	2.31055	Up	0	0		Not in COG	Not in COG	Not in COG
SSU05_2151	4.36061	Up	0.000148293	0.000199771		Not in COG	Not in COG	Not in COG
SSU05_2152	2.927	Up	1.83e-12	3.77e-12		COG1409	T	3',5'-cyclic AMP phosphodiesterase CpdA
SSU05_2153	4.14892	Down	0	0		COG1053	C	Succinate dehydrogenase/fumarate reductase, flavoprotein subunit
SSU05_2154	5.48084	Down	0	0	ssu00020 Citrate cycle (TCA cycle); ssu00190 Oxidative phosphorylation; ssu00620 Pyruvate metabolism; ssu00650 Butanoate metabolism; ssu01100 Metabolic pathways; ssu01110 Biosynthesis of secondary metabolites; ssu01120 Microbial metabolism in diverse environments; ssu01130 Biosynthesis of antibiotics; ssu01200 Carbon metabolism; ssu02020 Two-component system	COG1053	C	Succinate dehydrogenase/fumarate reductase, flavoprotein subunit
SSU05_2170	3.28013	Up	2.53e-11	4.31e-11	ssu04122 Sulfur relay system	COG0482	J	tRNA U34 2-thiouridine synthase MnmA/TrmU, contains the PP-loop ATPase domain
SSU05_2173	4.22494	Down	2.11e-134	7.83e-134		COG1388	M	LysM repeat
SSU05_2181	2.0093	Up	0	0		COG2501	J	Ribosome-associated protein YbcJ, S4-like RNA binding protein
SSU05_2183	3.23325	Down	0	0	ssu00230 Purine metabolism; ssu01100 Metabolic pathways; ssu01110 Biosynthesis of secondary metabolites	COG0517	T	CBS domain
