# Supplementary material for: The Eukaryote-Like Serine/Threonine Kinase STK Regulates the Growth and Metabolism of Zoonotic Streptococcus suis
Source: Front Cell Infect Microbiol. 2017 Mar 7;7:66. doi: 10.3389/fcimb.2017.00066 (PMC5339665; doi:10.3389/fcimb.2017.00066)
Supplement: Supplementary file 3 [file Table3.XLSX]

## Sheet: Table S3
Table S3. Pathway annotation of all the detected genes
geneID	Fold change	Up-Down-Regulation(STK/WT)	P-value	Pathway ID	Pathway Name
SSU05_0001	1.2665	Down	8.12e-23	ssu02020	Two-component system - Streptococcus suis 05ZYH33
SSU05_0002	1.33957	Down	4.01e-56	ssu00230	Purine metabolism - Streptococcus suis 05ZYH33
SSU05_0002	1.33957	Down	4.01e-56	ssu00240	Pyrimidine metabolism - Streptococcus suis 05ZYH33
SSU05_0002	1.33957	Down	4.01e-56	ssu01100	Metabolic pathways - Streptococcus suis 05ZYH33
SSU05_0002	1.33957	Down	4.01e-56	ssu03030	DNA replication - Streptococcus suis 05ZYH33
SSU05_0002	1.33957	Down	4.01e-56	ssu03430	Mismatch repair - Streptococcus suis 05ZYH33
SSU05_0002	1.33957	Down	4.01e-56	ssu03440	Homologous recombination - Streptococcus suis 05ZYH33
SSU05_0003	1.96693	Up	8.59e-13	No_KEGG_entry
SSU05_0004	1.36269	Up	0.228268	No_KEGG_entry
SSU05_0005	1.86432	Up	1.53e-07	No_KEGG_entry
SSU05_0006	1.27651	Up	0	No_KEGG_entry
SSU05_0007	1.12979	Down	0.0588226	No_KEGG_entry
SSU05_0008	1.72764	Down	4.34e-121	ssu03420	Nucleotide excision repair - Streptococcus suis 05ZYH33
SSU05_0009	1.2393	Up	7.19e-05	No_KEGG_entry
SSU05_0010	1.331	Up	6.34e-12	No_KEGG_entry
SSU05_0011	1.67716	Up	0.00147379	No_KEGG_entry
SSU05_0012	1.09074	Up	0.000184865	ssu01501	beta-Lactam resistance - Streptococcus suis 05ZYH33
SSU05_0012	1.09074	Up	0.000184865	ssu02020	Two-component system - Streptococcus suis 05ZYH33
SSU05_0013	1.59697	Up	4.47e-12	No_KEGG_entry
SSU05_0014	1.0148	Up	0.484338	ssu00230	Purine metabolism - Streptococcus suis 05ZYH33
SSU05_0014	1.0148	Up	0.484338	ssu01100	Metabolic pathways - Streptococcus suis 05ZYH33
SSU05_0014	1.0148	Up	0.484338	ssu01110	Biosynthesis of secondary metabolites - Streptococcus suis 05ZYH33
SSU05_0015	1.3973	Down	0	No_KEGG_entry
SSU05_0016	1.18926	Up	0.54184	ssu02020	Two-component system - Streptococcus suis 05ZYH33
SSU05_0016	1.18926	Up	0.54184	ssu02024	Quorum sensing - Streptococcus suis 05ZYH33
SSU05_0019	1.04507	Up	0.343264	No_KEGG_entry
SSU05_0020	1.00128	Up	0.919972	No_KEGG_entry
SSU05_0021	1.0078	Down	0.595516	ssu00030	Pentose phosphate pathway - Streptococcus suis 05ZYH33
SSU05_0021	1.0078	Down	0.595516	ssu00230	Purine metabolism - Streptococcus suis 05ZYH33
SSU05_0021	1.0078	Down	0.595516	ssu01100	Metabolic pathways - Streptococcus suis 05ZYH33
SSU05_0021	1.0078	Down	0.595516	ssu01110	Biosynthesis of secondary metabolites - Streptococcus suis 05ZYH33
SSU05_0021	1.0078	Down	0.595516	ssu01120	Microbial metabolism in diverse environments - Streptococcus suis 05ZYH33
SSU05_0021	1.0078	Down	0.595516	ssu01130	Biosynthesis of antibiotics - Streptococcus suis 05ZYH33
SSU05_0021	1.0078	Down	0.595516	ssu01200	Carbon metabolism - Streptococcus suis 05ZYH33
SSU05_0021	1.0078	Down	0.595516	ssu01230	Biosynthesis of amino acids - Streptococcus suis 05ZYH33
SSU05_0022	1.0762	Up	2.51e-05	ssu00300	Lysine biosynthesis - Streptococcus suis 05ZYH33
SSU05_0022	1.0762	Up	2.51e-05	ssu01100	Metabolic pathways - Streptococcus suis 05ZYH33
SSU05_0022	1.0762	Up	2.51e-05	ssu01110	Biosynthesis of secondary metabolites - Streptococcus suis 05ZYH33
SSU05_0022	1.0762	Up	2.51e-05	ssu01230	Biosynthesis of amino acids - Streptococcus suis 05ZYH33
SSU05_0023	1.23785	Up	0	ssu03440	Homologous recombination - Streptococcus suis 05ZYH33
SSU05_0024	1.13805	Up	1.07e-12	ssu00561	Glycerolipid metabolism - Streptococcus suis 05ZYH33
SSU05_0024	1.13805	Up	1.07e-12	ssu00564	Glycerophospholipid metabolism - Streptococcus suis 05ZYH33
SSU05_0024	1.13805	Up	1.07e-12	ssu01100	Metabolic pathways - Streptococcus suis 05ZYH33
SSU05_0024	1.13805	Up	1.07e-12	ssu01110	Biosynthesis of secondary metabolites - Streptococcus suis 05ZYH33
SSU05_0025	1.03855	Up	0.598828	No_KEGG_entry
SSU05_0026	1.43329	Down	0.000857316	ssu00230	Purine metabolism - Streptococcus suis 05ZYH33
SSU05_0026	1.43329	Down	0.000857316	ssu01100	Metabolic pathways - Streptococcus suis 05ZYH33
SSU05_0026	1.43329	Down	0.000857316	ssu01110	Biosynthesis of secondary metabolites - Streptococcus suis 05ZYH33
SSU05_0026	1.43329	Down	0.000857316	ssu01130	Biosynthesis of antibiotics - Streptococcus suis 05ZYH33
SSU05_0027	3.99487	Down	0	ssu00230	Purine metabolism - Streptococcus suis 05ZYH33
SSU05_0027	3.99487	Down	0	ssu01100	Metabolic pathways - Streptococcus suis 05ZYH33
SSU05_0027	3.99487	Down	0	ssu01110	Biosynthesis of secondary metabolites - Streptococcus suis 05ZYH33
SSU05_0027	3.99487	Down	0	ssu01130	Biosynthesis of antibiotics - Streptococcus suis 05ZYH33
SSU05_0028	3.1184	Down	1.79e-186	ssu00230	Purine metabolism - Streptococcus suis 05ZYH33
SSU05_0028	3.1184	Down	1.79e-186	ssu00250	Alanine, aspartate and glutamate metabolism - Streptococcus suis 05ZYH33
SSU05_0028	3.1184	Down	1.79e-186	ssu01100	Metabolic pathways - Streptococcus suis 05ZYH33
SSU05_0028	3.1184	Down	1.79e-186	ssu01110	Biosynthesis of secondary metabolites - Streptococcus suis 05ZYH33
SSU05_0028	3.1184	Down	1.79e-186	ssu01130	Biosynthesis of antibiotics - Streptococcus suis 05ZYH33
SSU05_0029	2.9498	Down	7.29e-143	ssu00230	Purine metabolism - Streptococcus suis 05ZYH33
SSU05_0029	2.9498	Down	7.29e-143	ssu01100	Metabolic pathways - Streptococcus suis 05ZYH33
SSU05_0029	2.9498	Down	7.29e-143	ssu01110	Biosynthesis of secondary metabolites - Streptococcus suis 05ZYH33
SSU05_0029	2.9498	Down	7.29e-143	ssu01130	Biosynthesis of antibiotics - Streptococcus suis 05ZYH33
SSU05_0030	2.80416	Down	2.82e-28	ssu00230	Purine metabolism - Streptococcus suis 05ZYH33
SSU05_0030	2.80416	Down	2.82e-28	ssu00670	One carbon pool by folate - Streptococcus suis 05ZYH33
SSU05_0030	2.80416	Down	2.82e-28	ssu01100	Metabolic pathways - Streptococcus suis 05ZYH33
SSU05_0030	2.80416	Down	2.82e-28	ssu01110	Biosynthesis of secondary metabolites - Streptococcus suis 05ZYH33
SSU05_0030	2.80416	Down	2.82e-28	ssu01130	Biosynthesis of antibiotics - Streptococcus suis 05ZYH33
SSU05_0031	2.3819	Down	1.19e-14	ssu00230	Purine metabolism - Streptococcus suis 05ZYH33
SSU05_0031	2.3819	Down	1.19e-14	ssu00670	One carbon pool by folate - Streptococcus suis 05ZYH33
SSU05_0031	2.3819	Down	1.19e-14	ssu01100	Metabolic pathways - Streptococcus suis 05ZYH33
SSU05_0031	2.3819	Down	1.19e-14	ssu01110	Biosynthesis of secondary metabolites - Streptococcus suis 05ZYH33
SSU05_0031	2.3819	Down	1.19e-14	ssu01130	Biosynthesis of antibiotics - Streptococcus suis 05ZYH33
SSU05_0032	2.90827	Down	1.62e-235	ssu00230	Purine metabolism - Streptococcus suis 05ZYH33
SSU05_0032	2.90827	Down	1.62e-235	ssu00670	One carbon pool by folate - Streptococcus suis 05ZYH33
SSU05_0032	2.90827	Down	1.62e-235	ssu01100	Metabolic pathways - Streptococcus suis 05ZYH33
SSU05_0032	2.90827	Down	1.62e-235	ssu01110	Biosynthesis of secondary metabolites - Streptococcus suis 05ZYH33
SSU05_0032	2.90827	Down	1.62e-235	ssu01130	Biosynthesis of antibiotics - Streptococcus suis 05ZYH33
SSU05_0033	3.87255	Down	0	ssu00230	Purine metabolism - Streptococcus suis 05ZYH33
SSU05_0033	3.87255	Down	0	ssu01100	Metabolic pathways - Streptococcus suis 05ZYH33
SSU05_0033	3.87255	Down	0	ssu01110	Biosynthesis of secondary metabolites - Streptococcus suis 05ZYH33
SSU05_0033	3.87255	Down	0	ssu01130	Biosynthesis of antibiotics - Streptococcus suis 05ZYH33
SSU05_0034	3.27108	Down	1.17e-105	ssu00230	Purine metabolism - Streptococcus suis 05ZYH33
SSU05_0034	3.27108	Down	1.17e-105	ssu01100	Metabolic pathways - Streptococcus suis 05ZYH33
SSU05_0034	3.27108	Down	1.17e-105	ssu01110	Biosynthesis of secondary metabolites - Streptococcus suis 05ZYH33
SSU05_0034	3.27108	Down	1.17e-105	ssu01130	Biosynthesis of antibiotics - Streptococcus suis 05ZYH33
SSU05_0035	2.58655	Down	3.33e-189	ssu00230	Purine metabolism - Streptococcus suis 05ZYH33
SSU05_0035	2.58655	Down	3.33e-189	ssu01100	Metabolic pathways - Streptococcus suis 05ZYH33
SSU05_0035	2.58655	Down	3.33e-189	ssu01110	Biosynthesis of secondary metabolites - Streptococcus suis 05ZYH33
SSU05_0035	2.58655	Down	3.33e-189	ssu01130	Biosynthesis of antibiotics - Streptococcus suis 05ZYH33
SSU05_0036	1.61335	Up	6.34e-12	No_KEGG_entry
SSU05_0037	2.60818	Up	0	No_KEGG_entry
SSU05_0038	3.00975	Up	8.59e-13	No_KEGG_entry
SSU05_0039	1.18679	Down	1.11e-21	ssu00230	Purine metabolism - Streptococcus suis 05ZYH33
SSU05_0039	1.18679	Down	1.11e-21	ssu00250	Alanine, aspartate and glutamate metabolism - Streptococcus suis 05ZYH33
SSU05_0039	1.18679	Down	1.11e-21	ssu01100	Metabolic pathways - Streptococcus suis 05ZYH33
SSU05_0039	1.18679	Down	1.11e-21	ssu01110	Biosynthesis of secondary metabolites - Streptococcus suis 05ZYH33
SSU05_0039	1.18679	Down	1.11e-21	ssu01130	Biosynthesis of antibiotics - Streptococcus suis 05ZYH33
SSU05_0040	1.45354	Up	0.662788	No_KEGG_entry
SSU05_0041	2.38146	Down	0.00031519	No_KEGG_entry
SSU05_0042	1.11135	Down	0.69991	No_KEGG_entry
SSU05_0044	1.95297	Down	0.00390508	No_KEGG_entry
SSU05_0045	3.00208	Down	4.7e-08	No_KEGG_entry
SSU05_0046	2.47672	Down	4.38e-05	No_KEGG_entry
SSU05_0047	1.52884	Down	0.18653	No_KEGG_entry
SSU05_0048	1.61049	Down	0.00099086	No_KEGG_entry
SSU05_0049	3.21056	Down	0.0807668	No_KEGG_entry
SSU05_0050	1.19172	Up	5.32e-12	ssu03440	Homologous recombination - Streptococcus suis 05ZYH33
SSU05_0051	1.38064	Up	0	No_KEGG_entry
SSU05_0052	1.10651	Up	0.000189081	No_KEGG_entry
SSU05_0053	2.93757	Up	0	ssu02024	Quorum sensing - Streptococcus suis 05ZYH33
SSU05_0054	1.71	Up	3.43e-12	No_KEGG_entry
SSU05_0055	1.49668	Up	0	No_KEGG_entry
SSU05_0056	1.9999	Up	8.53e-12	ssu00790	Folate biosynthesis - Streptococcus suis 05ZYH33
SSU05_0056	1.9999	Up	8.53e-12	ssu01100	Metabolic pathways - Streptococcus suis 05ZYH33
SSU05_0057	2.47101	Up	0.0708076	No_KEGG_entry
SSU05_0058	1.45172	Up	0	No_KEGG_entry
SSU05_0059	1.09191	Up	1.65e-08	ssu03430	Mismatch repair - Streptococcus suis 05ZYH33
SSU05_0060	1.31019	Up	5.32e-12	ssu03440	Homologous recombination - Streptococcus suis 05ZYH33
SSU05_0061	1.14659	Up	1.29e-08	ssu03410	Base excision repair - Streptococcus suis 05ZYH33
SSU05_0062	1.24067	Up	2.64e-11	ssu00760	Nicotinate and nicotinamide metabolism - Streptococcus suis 05ZYH33
SSU05_0064	1.12916	Up	0	ssu03440	Homologous recombination - Streptococcus suis 05ZYH33
SSU05_0065	1.14302	Up	0	No_KEGG_entry
SSU05_0066	1.71468	Up	3.32e-12	No_KEGG_entry
SSU05_0067	1.46671	Up	0	No_KEGG_entry
SSU05_0068	1.22634	Up	4.7e-12	No_KEGG_entry
SSU05_0069	1.24773	Up	0.0613704	No_KEGG_entry
SSU05_0070	1.30007	Down	2.12e-256	ssu03010	Ribosome - Streptococcus suis 05ZYH33
SSU05_0071	1.12093	Up	7.33e-11	ssu03010	Ribosome - Streptococcus suis 05ZYH33
SSU05_0072	1.43141	Down	0	ssu03010	Ribosome - Streptococcus suis 05ZYH33
SSU05_0073	1.06266	Down	3.86e-09	ssu03010	Ribosome - Streptococcus suis 05ZYH33
SSU05_0074	1.72159	Down	0	ssu03010	Ribosome - Streptococcus suis 05ZYH33
SSU05_0075	1.31158	Down	1e-121	ssu03010	Ribosome - Streptococcus suis 05ZYH33
SSU05_0076	1.22322	Down	2.24e-183	ssu03010	Ribosome - Streptococcus suis 05ZYH33
SSU05_0077	1.57067	Down	0	ssu03010	Ribosome - Streptococcus suis 05ZYH33
SSU05_0078	1.48439	Down	0	ssu03010	Ribosome - Streptococcus suis 05ZYH33
SSU05_0079	1.03962	Down	0.0218802	ssu03010	Ribosome - Streptococcus suis 05ZYH33
SSU05_0080	1.18663	Down	5.6e-71	ssu03010	Ribosome - Streptococcus suis 05ZYH33
SSU05_0081	1.96365	Down	0	ssu03010	Ribosome - Streptococcus suis 05ZYH33
SSU05_0082	1.27719	Down	1.46e-164	ssu03010	Ribosome - Streptococcus suis 05ZYH33
SSU05_0083	1.11738	Down	5.71e-81	ssu03010	Ribosome - Streptococcus suis 05ZYH33
SSU05_0084	1.58618	Down	0	ssu03010	Ribosome - Streptococcus suis 05ZYH33
SSU05_0085	1.70526	Down	0	ssu03010	Ribosome - Streptococcus suis 05ZYH33
SSU05_0086	1.03638	Down	5.39e-07	ssu03010	Ribosome - Streptococcus suis 05ZYH33
SSU05_0087	1.90755	Down	0	ssu03010	Ribosome - Streptococcus suis 05ZYH33
SSU05_0088	1.68605	Down	6.03e-224	ssu03010	Ribosome - Streptococcus suis 05ZYH33
SSU05_0089	1.38558	Down	1.84e-251	ssu03010	Ribosome - Streptococcus suis 05ZYH33
SSU05_0090	1.00666	Up	0.116734	ssu02024	Quorum sensing - Streptococcus suis 05ZYH33
SSU05_0090	1.00666	Up	0.116734	ssu03060	Protein export - Streptococcus suis 05ZYH33
SSU05_0090	1.00666	Up	0.116734	ssu03070	Bacterial secretion system - Streptococcus suis 05ZYH33
SSU05_0091	1.1597	Down	3.08e-10	ssu00230	Purine metabolism - Streptococcus suis 05ZYH33
SSU05_0091	1.1597	Down	3.08e-10	ssu01100	Metabolic pathways - Streptococcus suis 05ZYH33
SSU05_0091	1.1597	Down	3.08e-10	ssu01110	Biosynthesis of secondary metabolites - Streptococcus suis 05ZYH33
SSU05_0091	1.1597	Down	3.08e-10	ssu01130	Biosynthesis of antibiotics - Streptococcus suis 05ZYH33
SSU05_0092	1.03198	Down	0.0028658	No_KEGG_entry
SSU05_0093	1.20996	Down	4.35e-189	ssu03010	Ribosome - Streptococcus suis 05ZYH33
SSU05_0094	1.48616	Down	5.46e-261	ssu03010	Ribosome - Streptococcus suis 05ZYH33
SSU05_0095	1.10791	Down	3.13e-124	ssu00230	Purine metabolism - Streptococcus suis 05ZYH33
SSU05_0095	1.10791	Down	3.13e-124	ssu00240	Pyrimidine metabolism - Streptococcus suis 05ZYH33
SSU05_0095	1.10791	Down	3.13e-124	ssu01100	Metabolic pathways - Streptococcus suis 05ZYH33
SSU05_0095	1.10791	Down	3.13e-124	ssu03020	RNA polymerase - Streptococcus suis 05ZYH33
SSU05_0096	1.21394	Down	9.91e-26	ssu03010	Ribosome - Streptococcus suis 05ZYH33
SSU05_0097	1.50113	Down	2.18e-303	ssu03010	Ribosome - Streptococcus suis 05ZYH33
SSU05_0100	1.32537	Down	0.0212672	No_KEGG_entry
SSU05_0101	1.89194	Down	0.16445	No_KEGG_entry
SSU05_0102	1.06588	Down	0.70992	No_KEGG_entry
SSU05_0103	1.37595	Down	0.371436	No_KEGG_entry
SSU05_0104	1.09678	Down	0.598386	No_KEGG_entry
SSU05_0106	1.11438	Up	0.586262	No_KEGG_entry
SSU05_0107	1.0832	Down	0.70126	No_KEGG_entry
SSU05_0108	4.2549	Up	0	No_KEGG_entry
SSU05_0109	2.01309	Down	3.29e-71	No_KEGG_entry
SSU05_0110	1.81284	Down	1.27e-77	ssu02010	ABC transporters - Streptococcus suis 05ZYH33
SSU05_0111	1.58656	Down	1.48e-55	ssu02010	ABC transporters - Streptococcus suis 05ZYH33
SSU05_0112	1.28403	Down	1.41e-35	ssu02010	ABC transporters - Streptococcus suis 05ZYH33
SSU05_0113	1.12944	Up	8.15e-05	No_KEGG_entry
SSU05_0114	1.95782	Up	3.33e-09	No_KEGG_entry
SSU05_0115	1.1409	Down	0.167621	No_KEGG_entry
SSU05_0116	1.4178	Down	5.53e-50	No_KEGG_entry
SSU05_0117	1.47962	Down	9.59e-12	No_KEGG_entry
SSU05_0118	1.31593	Down	0.000930932	No_KEGG_entry
SSU05_0119	1.34891	Down	1.26e-79	ssu00970	Aminoacyl-tRNA biosynthesis - Streptococcus suis 05ZYH33
SSU05_0120	1.20725	Down	1.19e-68	ssu00550	Peptidoglycan biosynthesis - Streptococcus suis 05ZYH33
SSU05_0120	1.20725	Down	1.19e-68	ssu01501	beta-Lactam resistance - Streptococcus suis 05ZYH33
SSU05_0121	1.65067	Down	0	ssu00230	Purine metabolism - Streptococcus suis 05ZYH33
SSU05_0121	1.65067	Down	0	ssu00240	Pyrimidine metabolism - Streptococcus suis 05ZYH33
SSU05_0121	1.65067	Down	0	ssu01100	Metabolic pathways - Streptococcus suis 05ZYH33
SSU05_0121	1.65067	Down	0	ssu03020	RNA polymerase - Streptococcus suis 05ZYH33
SSU05_0122	1.81633	Down	0	ssu00230	Purine metabolism - Streptococcus suis 05ZYH33
SSU05_0122	1.81633	Down	0	ssu00240	Pyrimidine metabolism - Streptococcus suis 05ZYH33
SSU05_0122	1.81633	Down	0	ssu01100	Metabolic pathways - Streptococcus suis 05ZYH33
SSU05_0122	1.81633	Down	0	ssu03020	RNA polymerase - Streptococcus suis 05ZYH33
SSU05_0123	5.63639	Up	1.05e-11	No_KEGG_entry
SSU05_0124	1.25099	Up	0.167037	No_KEGG_entry
SSU05_0125	1.61352	Up	2.95e-07	No_KEGG_entry
SSU05_0126	2.82071	Down	8.08e-05	No_KEGG_entry
SSU05_0127	4.61928	Down	3.17e-08	No_KEGG_entry
SSU05_0128	2.59903	Down	0.0173894	No_KEGG_entry
SSU05_0129	3.57748	Down	0.0107158	No_KEGG_entry
SSU05_0130	3.21056	Down	0.0126506	No_KEGG_entry
SSU05_0131	3.21056	Down	0.0126506	No_KEGG_entry
SSU05_0132	4.35719	Down	0.000658848	No_KEGG_entry
SSU05_0133	1.70075	Up	2.01e-11	No_KEGG_entry
SSU05_0135	1.30784	Up	0	ssu00430	Taurine and hypotaurine metabolism - Streptococcus suis 05ZYH33
SSU05_0135	1.30784	Up	0	ssu00620	Pyruvate metabolism - Streptococcus suis 05ZYH33
SSU05_0135	1.30784	Up	0	ssu00640	Propanoate metabolism - Streptococcus suis 05ZYH33
SSU05_0135	1.30784	Up	0	ssu00680	Methane metabolism - Streptococcus suis 05ZYH33
SSU05_0135	1.30784	Up	0	ssu01100	Metabolic pathways - Streptococcus suis 05ZYH33
SSU05_0135	1.30784	Up	0	ssu01120	Microbial metabolism in diverse environments - Streptococcus suis 05ZYH33
SSU05_0135	1.30784	Up	0	ssu01200	Carbon metabolism - Streptococcus suis 05ZYH33
SSU05_0136	1.04914	Down	0.00255386	No_KEGG_entry
SSU05_0137	1.2297	Down	1.25e-30	ssu00790	Folate biosynthesis - Streptococcus suis 05ZYH33
SSU05_0137	1.2297	Down	1.25e-30	ssu01100	Metabolic pathways - Streptococcus suis 05ZYH33
SSU05_0138	1.13017	Down	6.28e-11	No_KEGG_entry
SSU05_0139	1.04466	Up	0.088973	No_KEGG_entry
SSU05_0140	1.15553	Down	0.000606502	No_KEGG_entry
SSU05_0141	1.16137	Down	1.65e-21	No_KEGG_entry
SSU05_0142	1.05346	Down	0.0123281	No_KEGG_entry
SSU05_0144	1.40435	Up	1.65e-12	No_KEGG_entry
SSU05_0145	1.40062	Up	2.06e-09	ssu03030	DNA replication - Streptococcus suis 05ZYH33
SSU05_0145	1.40062	Up	2.06e-09	ssu03430	Mismatch repair - Streptococcus suis 05ZYH33
SSU05_0145	1.40062	Up	2.06e-09	ssu03440	Homologous recombination - Streptococcus suis 05ZYH33
SSU05_0146	1.68687	Up	5.86e-10	No_KEGG_entry
SSU05_0147	1.2488	Up	7.62e-12	No_KEGG_entry
SSU05_0148	1.16817	Down	1.5e-34	ssu03018	RNA degradation - Streptococcus suis 05ZYH33
SSU05_0149	1.26466	Down	4.87e-96	ssu03018	RNA degradation - Streptococcus suis 05ZYH33
SSU05_0150	1.22178	Down	2.45e-165	ssu03010	Ribosome - Streptococcus suis 05ZYH33
SSU05_0151	1.99712	Down	0	ssu03010	Ribosome - Streptococcus suis 05ZYH33
SSU05_0152	1.66312	Down	0	No_KEGG_entry
SSU05_0153	2.04233	Down	0	No_KEGG_entry
SSU05_0154	1.8896	Up	0.243478	No_KEGG_entry
SSU05_0155	1.28037	Down	0	ssu00010	Glycolysis / Gluconeogenesis - Streptococcus suis 05ZYH33
SSU05_0155	1.28037	Down	0	ssu01100	Metabolic pathways - Streptococcus suis 05ZYH33
SSU05_0155	1.28037	Down	0	ssu01110	Biosynthesis of secondary metabolites - Streptococcus suis 05ZYH33
SSU05_0155	1.28037	Down	0	ssu01120	Microbial metabolism in diverse environments - Streptococcus suis 05ZYH33
SSU05_0155	1.28037	Down	0	ssu01130	Biosynthesis of antibiotics - Streptococcus suis 05ZYH33
SSU05_0155	1.28037	Down	0	ssu01200	Carbon metabolism - Streptococcus suis 05ZYH33
SSU05_0155	1.28037	Down	0	ssu01230	Biosynthesis of amino acids - Streptococcus suis 05ZYH33
SSU05_0156	8.25573	Down	0.0236418	No_KEGG_entry
SSU05_0157	2.49765	Down	0	ssu00010	Glycolysis / Gluconeogenesis - Streptococcus suis 05ZYH33
SSU05_0157	2.49765	Down	0	ssu01100	Metabolic pathways - Streptococcus suis 05ZYH33
SSU05_0157	2.49765	Down	0	ssu01110	Biosynthesis of secondary metabolites - Streptococcus suis 05ZYH33
SSU05_0157	2.49765	Down	0	ssu01120	Microbial metabolism in diverse environments - Streptococcus suis 05ZYH33
SSU05_0157	2.49765	Down	0	ssu01130	Biosynthesis of antibiotics - Streptococcus suis 05ZYH33
SSU05_0157	2.49765	Down	0	ssu01200	Carbon metabolism - Streptococcus suis 05ZYH33
SSU05_0157	2.49765	Down	0	ssu01230	Biosynthesis of amino acids - Streptococcus suis 05ZYH33
SSU05_0158	1.88734	Up	3.33e-15	No_KEGG_entry
SSU05_0159	1.79281	Up	1.02e-11	No_KEGG_entry
SSU05_0160	1.02443	Up	4.86e-06	ssu00220	Arginine biosynthesis - Streptococcus suis 05ZYH33
SSU05_0160	1.02443	Up	4.86e-06	ssu00250	Alanine, aspartate and glutamate metabolism - Streptococcus suis 05ZYH33
SSU05_0160	1.02443	Up	4.86e-06	ssu00630	Glyoxylate and dicarboxylate metabolism - Streptococcus suis 05ZYH33
SSU05_0160	1.02443	Up	4.86e-06	ssu00910	Nitrogen metabolism - Streptococcus suis 05ZYH33
SSU05_0160	1.02443	Up	4.86e-06	ssu01100	Metabolic pathways - Streptococcus suis 05ZYH33
SSU05_0160	1.02443	Up	4.86e-06	ssu01120	Microbial metabolism in diverse environments - Streptococcus suis 05ZYH33
SSU05_0160	1.02443	Up	4.86e-06	ssu01230	Biosynthesis of amino acids - Streptococcus suis 05ZYH33
SSU05_0160	1.02443	Up	4.86e-06	ssu02020	Two-component system - Streptococcus suis 05ZYH33
SSU05_0161	1.68665	Down	0	ssu03018	RNA degradation - Streptococcus suis 05ZYH33
SSU05_0162	1.48069	Down	1.32e-21	No_KEGG_entry
SSU05_0163	#DIV/0!	Down	0.354286	No_KEGG_entry
SSU05_0164	1.25486	Up	1.03e-09	No_KEGG_entry
SSU05_0165	1.34913	Up	3.77e-12	No_KEGG_entry
SSU05_0166	1.1256	Down	5.14e-09	No_KEGG_entry
SSU05_0167	1.09691	Down	2.76e-05	No_KEGG_entry
SSU05_0168	2.54791	Up	3.33e-15	No_KEGG_entry
SSU05_0169	1.20721	Up	0.000128937	No_KEGG_entry
SSU05_0170	1.11222	Up	0.19543	No_KEGG_entry
SSU05_0171	1.63909	Up	7.36e-09	No_KEGG_entry
SSU05_0172	1.54425	Up	0	ssu00052	Galactose metabolism - Streptococcus suis 05ZYH33
SSU05_0172	1.54425	Up	0	ssu00561	Glycerolipid metabolism - Streptococcus suis 05ZYH33
SSU05_0174	1.725	Up	9.71e-13	No_KEGG_entry
SSU05_0175	2.11508	Up	1.65e-13	No_KEGG_entry
SSU05_0176	1.54324	Up	7.98e-13	No_KEGG_entry
SSU05_0177	1.06132	Up	1.27e-10	No_KEGG_entry
SSU05_0178	1.21818	Down	3.12e-35	No_KEGG_entry
SSU05_0179	1.01371	Down	0.313518	No_KEGG_entry
SSU05_0180	1.04378	Down	0.187868	No_KEGG_entry
SSU05_0181	1.09174	Down	0.0414046	No_KEGG_entry
SSU05_0183	1.17923	Up	1.17e-06	No_KEGG_entry
SSU05_0184	1.12881	Up	0.530128	No_KEGG_entry
SSU05_0185	1.59197	Up	0.0771336	No_KEGG_entry
SSU05_0186	1.42832	Up	0	No_KEGG_entry
SSU05_0187	1.83701	Up	5.94e-13	No_KEGG_entry
SSU05_0188	1.07762	Up	0.776256	ssu00053	Ascorbate and aldarate metabolism - Streptococcus suis 05ZYH33
SSU05_0188	1.07762	Up	0.776256	ssu01100	Metabolic pathways - Streptococcus suis 05ZYH33
SSU05_0188	1.07762	Up	0.776256	ssu01120	Microbial metabolism in diverse environments - Streptococcus suis 05ZYH33
SSU05_0188	1.07762	Up	0.776256	ssu02060	Phosphotransferase system (PTS) - Streptococcus suis 05ZYH33
SSU05_0189	1.08355	Up	0.361288	ssu00053	Ascorbate and aldarate metabolism - Streptococcus suis 05ZYH33
SSU05_0189	1.08355	Up	0.361288	ssu01100	Metabolic pathways - Streptococcus suis 05ZYH33
SSU05_0189	1.08355	Up	0.361288	ssu01120	Microbial metabolism in diverse environments - Streptococcus suis 05ZYH33
SSU05_0189	1.08355	Up	0.361288	ssu02060	Phosphotransferase system (PTS) - Streptococcus suis 05ZYH33
SSU05_0193	2.12907	Up	4.06e-12	ssu00564	Glycerophospholipid metabolism - Streptococcus suis 05ZYH33
SSU05_0194	1.14524	Down	0.041919	No_KEGG_entry
SSU05_0195	1.72252	Down	5.22e-50	No_KEGG_entry
SSU05_0196	1.5979	Down	0	No_KEGG_entry
SSU05_0197	1.73759	Up	1.46e-12	No_KEGG_entry
SSU05_0198	1.22852	Up	9.32e-12	No_KEGG_entry
SSU05_0199	1.28116	Up	1.23e-11	No_KEGG_entry
SSU05_0200	2.1795	Down	0	ssu00620	Pyruvate metabolism - Streptococcus suis 05ZYH33
SSU05_0200	2.1795	Down	0	ssu00640	Propanoate metabolism - Streptococcus suis 05ZYH33
SSU05_0200	2.1795	Down	0	ssu00650	Butanoate metabolism - Streptococcus suis 05ZYH33
SSU05_0200	2.1795	Down	0	ssu01100	Metabolic pathways - Streptococcus suis 05ZYH33
SSU05_0201	1.07079	Up	0.0164004	No_KEGG_entry
SSU05_0202	1.34948	Up	2.93e-07	No_KEGG_entry
SSU05_0203	1.50911	Down	0.0187328	No_KEGG_entry
SSU05_0204	1.31132	Down	7.68e-08	No_KEGG_entry
SSU05_0205	1.08157	Up	0.501742	No_KEGG_entry
SSU05_0206	1.09409	Up	0.0262618	No_KEGG_entry
SSU05_0207	2.03495	Up	0.0505694	No_KEGG_entry
SSU05_0208	1.24436	Up	2.08e-12	No_KEGG_entry
SSU05_0209	1.45354	Up	0.0843264	No_KEGG_entry
SSU05_0210	2.05885	Up	5.09e-13	No_KEGG_entry
SSU05_0211	1.5689	Up	2.01e-05	No_KEGG_entry
SSU05_0212	1.12415	Down	0.327496	ssu00500	Starch and sucrose metabolism - Streptococcus suis 05ZYH33
SSU05_0212	1.12415	Down	0.327496	ssu02060	Phosphotransferase system (PTS) - Streptococcus suis 05ZYH33
SSU05_0213	1.69205	Down	1.84e-06	No_KEGG_entry
SSU05_0214	1.87335	Up	5.38e-12	No_KEGG_entry
SSU05_0215	2.3487	Up	6.61e-13	No_KEGG_entry
SSU05_0216	1.73696	Up	0	No_KEGG_entry
SSU05_0217	1.58993	Up	8.48e-13	No_KEGG_entry
SSU05_0218	1.42177	Up	2.99e-12	No_KEGG_entry
SSU05_0219	1.30655	Up	5.67e-07	No_KEGG_entry
SSU05_0220	1.11944	Up	0.00108156	No_KEGG_entry
SSU05_0221	1.02353	Down	0.764942	No_KEGG_entry
SSU05_0222	1.00978	Down	0.739358	No_KEGG_entry
SSU05_0223	1.03863	Up	0.154957	ssu03440	Homologous recombination - Streptococcus suis 05ZYH33
SSU05_0224	1.01546	Down	0.269846	ssu03440	Homologous recombination - Streptococcus suis 05ZYH33
SSU05_0225	1.10837	Up	1.16e-05	ssu02024	Quorum sensing - Streptococcus suis 05ZYH33
SSU05_0225	1.10837	Up	1.16e-05	ssu03060	Protein export - Streptococcus suis 05ZYH33
SSU05_0226	1.04783	Down	0.032301	ssu03030	DNA replication - Streptococcus suis 05ZYH33
SSU05_0228	1.03937	Up	0.0444998	No_KEGG_entry
SSU05_0229	1.19703	Down	3.5e-11	No_KEGG_entry
SSU05_0230	1.77546	Down	2.13e-62	ssu00500	Starch and sucrose metabolism - Streptococcus suis 05ZYH33
SSU05_0231	1.8896	Up	1.39e-11	ssu00500	Starch and sucrose metabolism - Streptococcus suis 05ZYH33
SSU05_0231	1.8896	Up	1.39e-11	ssu02060	Phosphotransferase system (PTS) - Streptococcus suis 05ZYH33
SSU05_0232	1.05755	Down	0.159215	No_KEGG_entry
SSU05_0233	1.0253	Down	0.429692	No_KEGG_entry
SSU05_0234	1.0708	Up	6.11e-05	No_KEGG_entry
SSU05_0235	1.48573	Down	2.14e-162	ssu03430	Mismatch repair - Streptococcus suis 05ZYH33
SSU05_0236	1.28259	Down	1.5e-27	No_KEGG_entry
SSU05_0237	1.9111	Down	0	No_KEGG_entry
SSU05_0238	2.29534	Up	2.12e-13	No_KEGG_entry
SSU05_0239	1.14435	Up	0	No_KEGG_entry
SSU05_0240	1.09058	Down	2e-10	No_KEGG_entry
SSU05_0241	1.30599	Down	0.14995	No_KEGG_entry
SSU05_0242	1.19249	Down	0.106573	No_KEGG_entry
SSU05_0243	1.45749	Down	0.00167889	No_KEGG_entry
SSU05_0245	1.05179	Down	0.350822	No_KEGG_entry
SSU05_0247	1.07177	Down	0.134269	No_KEGG_entry
SSU05_0248	1.06657	Down	0.429672	No_KEGG_entry
SSU05_0249	1.14206	Down	2.19e-14	No_KEGG_entry
SSU05_0250	1.3915	Up	6.23e-12	No_KEGG_entry
SSU05_0251	1.67568	Up	0	No_KEGG_entry
SSU05_0252	1.99091	Down	0	ssu00220	Arginine biosynthesis - Streptococcus suis 05ZYH33
SSU05_0252	1.99091	Down	0	ssu00250	Alanine, aspartate and glutamate metabolism - Streptococcus suis 05ZYH33
SSU05_0252	1.99091	Down	0	ssu00910	Nitrogen metabolism - Streptococcus suis 05ZYH33
SSU05_0252	1.99091	Down	0	ssu01100	Metabolic pathways - Streptococcus suis 05ZYH33
SSU05_0253	1.23896	Down	1.05e-15	ssu00240	Pyrimidine metabolism - Streptococcus suis 05ZYH33
SSU05_0253	1.23896	Down	1.05e-15	ssu01100	Metabolic pathways - Streptococcus suis 05ZYH33
SSU05_0254	1.15029	Up	5.14e-06	No_KEGG_entry
SSU05_0255	1.17363	Up	0.000166141	No_KEGG_entry
SSU05_0256	1.38992	Down	1.14e-15	No_KEGG_entry
SSU05_0257	1.21208	Down	8.87e-05	No_KEGG_entry
SSU05_0258	1.60456	Down	1.82e-43	No_KEGG_entry
SSU05_0259	1.35542	Down	0.0783688	No_KEGG_entry
SSU05_0260	1.51041	Up	0.000221556	No_KEGG_entry
SSU05_0261	1.78874	Down	9.77e-09	No_KEGG_entry
SSU05_0262	2.18401	Down	1.48e-155	No_KEGG_entry
SSU05_0263	2.01955	Down	2.03e-38	No_KEGG_entry
SSU05_0264	2.04904	Down	1.3e-17	No_KEGG_entry
SSU05_0265	1.55443	Up	1.31e-12	No_KEGG_entry
SSU05_0266	1.72481	Up	0	No_KEGG_entry
SSU05_0267	1.45024	Up	9.22e-11	No_KEGG_entry
SSU05_0268	1.05561	Up	1.89e-06	No_KEGG_entry
SSU05_0269	1.08922	Down	1.1e-08	No_KEGG_entry
SSU05_0270	1.76302	Up	9.84e-12	No_KEGG_entry
SSU05_0271	1.68985	Up	8.57e-09	No_KEGG_entry
SSU05_0272	3.46873	Down	0	No_KEGG_entry
SSU05_0273	1.37595	Down	6.58e-07	No_KEGG_entry
SSU05_0274	2.02968	Down	5.96e-93	No_KEGG_entry
SSU05_0275	1.01748	Up	0.998436	No_KEGG_entry
SSU05_0276	1.2633	Up	3.33e-05	ssu03010	Ribosome - Streptococcus suis 05ZYH33
SSU05_0277	2.15066	Up	2.78e-11	ssu03010	Ribosome - Streptococcus suis 05ZYH33
SSU05_0278	1.15368	Up	0	ssu00970	Aminoacyl-tRNA biosynthesis - Streptococcus suis 05ZYH33
SSU05_0279	3.76347	Down	0	ssu00010	Glycolysis / Gluconeogenesis - Streptococcus suis 05ZYH33
SSU05_0279	3.76347	Down	0	ssu00071	Fatty acid degradation - Streptococcus suis 05ZYH33
SSU05_0279	3.76347	Down	0	ssu00350	Tyrosine metabolism - Streptococcus suis 05ZYH33
SSU05_0279	3.76347	Down	0	ssu00625	Chloroalkane and chloroalkene degradation - Streptococcus suis 05ZYH33
SSU05_0279	3.76347	Down	0	ssu00626	Naphthalene degradation - Streptococcus suis 05ZYH33
SSU05_0279	3.76347	Down	0	ssu01100	Metabolic pathways - Streptococcus suis 05ZYH33
SSU05_0279	3.76347	Down	0	ssu01110	Biosynthesis of secondary metabolites - Streptococcus suis 05ZYH33
SSU05_0279	3.76347	Down	0	ssu01120	Microbial metabolism in diverse environments - Streptococcus suis 05ZYH33
SSU05_0279	3.76347	Down	0	ssu01130	Biosynthesis of antibiotics - Streptococcus suis 05ZYH33
SSU05_0279	3.76347	Down	0	ssu01220	Degradation of aromatic compounds - Streptococcus suis 05ZYH33
SSU05_0280	4.02066	Down	0	ssu00010	Glycolysis / Gluconeogenesis - Streptococcus suis 05ZYH33
SSU05_0280	4.02066	Down	0	ssu00071	Fatty acid degradation - Streptococcus suis 05ZYH33
SSU05_0280	4.02066	Down	0	ssu00350	Tyrosine metabolism - Streptococcus suis 05ZYH33
SSU05_0280	4.02066	Down	0	ssu00620	Pyruvate metabolism - Streptococcus suis 05ZYH33
SSU05_0280	4.02066	Down	0	ssu00625	Chloroalkane and chloroalkene degradation - Streptococcus suis 05ZYH33
SSU05_0280	4.02066	Down	0	ssu00626	Naphthalene degradation - Streptococcus suis 05ZYH33
SSU05_0280	4.02066	Down	0	ssu00650	Butanoate metabolism - Streptococcus suis 05ZYH33
SSU05_0280	4.02066	Down	0	ssu01100	Metabolic pathways - Streptococcus suis 05ZYH33
SSU05_0280	4.02066	Down	0	ssu01110	Biosynthesis of secondary metabolites - Streptococcus suis 05ZYH33
SSU05_0280	4.02066	Down	0	ssu01120	Microbial metabolism in diverse environments - Streptococcus suis 05ZYH33
SSU05_0280	4.02066	Down	0	ssu01130	Biosynthesis of antibiotics - Streptococcus suis 05ZYH33
SSU05_0280	4.02066	Down	0	ssu01220	Degradation of aromatic compounds - Streptococcus suis 05ZYH33
SSU05_0281	1.8779	Down	0	ssu00260	Glycine, serine and threonine metabolism - Streptococcus suis 05ZYH33
SSU05_0281	1.8779	Down	0	ssu00750	Vitamin B6 metabolism - Streptococcus suis 05ZYH33
SSU05_0281	1.8779	Down	0	ssu01100	Metabolic pathways - Streptococcus suis 05ZYH33
SSU05_0281	1.8779	Down	0	ssu01110	Biosynthesis of secondary metabolites - Streptococcus suis 05ZYH33
SSU05_0281	1.8779	Down	0	ssu01120	Microbial metabolism in diverse environments - Streptococcus suis 05ZYH33
SSU05_0281	1.8779	Down	0	ssu01230	Biosynthesis of amino acids - Streptococcus suis 05ZYH33
SSU05_0282	1.01701	Down	0.872298	No_KEGG_entry
SSU05_0283	1.15413	Down	1.28e-19	No_KEGG_entry
SSU05_0284	1.05703	Down	7.53e-05	No_KEGG_entry
SSU05_0285	1.05799	Up	0.0296946	No_KEGG_entry
SSU05_0286	1.07611	Down	0.143355	ssu02010	ABC transporters - Streptococcus suis 05ZYH33
SSU05_0287	1.15194	Up	3.87e-07	ssu02010	ABC transporters - Streptococcus suis 05ZYH33
SSU05_0288	1.13073	Up	0.000123406	No_KEGG_entry
SSU05_0289	1.31026	Down	6.63e-31	ssu00900	Terpenoid backbone biosynthesis - Streptococcus suis 05ZYH33
SSU05_0289	1.31026	Down	6.63e-31	ssu01100	Metabolic pathways - Streptococcus suis 05ZYH33
SSU05_0289	1.31026	Down	6.63e-31	ssu01110	Biosynthesis of secondary metabolites - Streptococcus suis 05ZYH33
SSU05_0289	1.31026	Down	6.63e-31	ssu01130	Biosynthesis of antibiotics - Streptococcus suis 05ZYH33
SSU05_0290	1.13365	Down	3.75e-08	ssu00900	Terpenoid backbone biosynthesis - Streptococcus suis 05ZYH33
SSU05_0290	1.13365	Down	3.75e-08	ssu01100	Metabolic pathways - Streptococcus suis 05ZYH33
SSU05_0290	1.13365	Down	3.75e-08	ssu01110	Biosynthesis of secondary metabolites - Streptococcus suis 05ZYH33
SSU05_0290	1.13365	Down	3.75e-08	ssu01130	Biosynthesis of antibiotics - Streptococcus suis 05ZYH33
SSU05_0291	1.11871	Down	1.96e-07	ssu00900	Terpenoid backbone biosynthesis - Streptococcus suis 05ZYH33
SSU05_0291	1.11871	Down	1.96e-07	ssu01100	Metabolic pathways - Streptococcus suis 05ZYH33
SSU05_0291	1.11871	Down	1.96e-07	ssu01110	Biosynthesis of secondary metabolites - Streptococcus suis 05ZYH33
SSU05_0291	1.11871	Down	1.96e-07	ssu01130	Biosynthesis of antibiotics - Streptococcus suis 05ZYH33
SSU05_0292	1.2157	Down	3.7e-17	ssu00900	Terpenoid backbone biosynthesis - Streptococcus suis 05ZYH33
SSU05_0292	1.2157	Down	3.7e-17	ssu01100	Metabolic pathways - Streptococcus suis 05ZYH33
SSU05_0292	1.2157	Down	3.7e-17	ssu01110	Biosynthesis of secondary metabolites - Streptococcus suis 05ZYH33
SSU05_0292	1.2157	Down	3.7e-17	ssu01130	Biosynthesis of antibiotics - Streptococcus suis 05ZYH33
SSU05_0293	1.17323	Up	1.15e-11	ssu02010	ABC transporters - Streptococcus suis 05ZYH33
SSU05_0294	2.25847	Up	5.45e-13	ssu02010	ABC transporters - Streptococcus suis 05ZYH33
SSU05_0295	1.20326	Up	0.0108602	No_KEGG_entry
SSU05_0296	1.03019	Up	0.170739	No_KEGG_entry
SSU05_0297	1.09172	Down	7.43e-07	ssu00010	Glycolysis / Gluconeogenesis - Streptococcus suis 05ZYH33
SSU05_0297	1.09172	Down	7.43e-07	ssu00260	Glycine, serine and threonine metabolism - Streptococcus suis 05ZYH33
SSU05_0297	1.09172	Down	7.43e-07	ssu00680	Methane metabolism - Streptococcus suis 05ZYH33
SSU05_0297	1.09172	Down	7.43e-07	ssu01100	Metabolic pathways - Streptococcus suis 05ZYH33
SSU05_0297	1.09172	Down	7.43e-07	ssu01110	Biosynthesis of secondary metabolites - Streptococcus suis 05ZYH33
SSU05_0297	1.09172	Down	7.43e-07	ssu01120	Microbial metabolism in diverse environments - Streptococcus suis 05ZYH33
SSU05_0297	1.09172	Down	7.43e-07	ssu01130	Biosynthesis of antibiotics - Streptococcus suis 05ZYH33
SSU05_0297	1.09172	Down	7.43e-07	ssu01200	Carbon metabolism - Streptococcus suis 05ZYH33
SSU05_0297	1.09172	Down	7.43e-07	ssu01230	Biosynthesis of amino acids - Streptococcus suis 05ZYH33
SSU05_0298	2.97371	Down	0	No_KEGG_entry
SSU05_0299	2.24562	Down	0	No_KEGG_entry
SSU05_0300	1.49251	Down	0	ssu03018	RNA degradation - Streptococcus suis 05ZYH33
SSU05_0301	1.59197	Up	0.0114071	No_KEGG_entry
SSU05_0302	1.01297	Down	0.424148	No_KEGG_entry
SSU05_0303	1.51183	Up	3.04e-12	No_KEGG_entry
SSU05_0304	1.4222	Up	2.79e-11	ssu00330	Arginine and proline metabolism - Streptococcus suis 05ZYH33
SSU05_0304	1.4222	Up	2.79e-11	ssu00360	Phenylalanine metabolism - Streptococcus suis 05ZYH33
SSU05_0304	1.4222	Up	2.79e-11	ssu00380	Tryptophan metabolism - Streptococcus suis 05ZYH33
SSU05_0304	1.4222	Up	2.79e-11	ssu00627	Aminobenzoate degradation - Streptococcus suis 05ZYH33
SSU05_0304	1.4222	Up	2.79e-11	ssu00643	Styrene degradation - Streptococcus suis 05ZYH33
SSU05_0304	1.4222	Up	2.79e-11	ssu01120	Microbial metabolism in diverse environments - Streptococcus suis 05ZYH33
SSU05_0305	1.00038	Down	0.978664	ssu02010	ABC transporters - Streptococcus suis 05ZYH33
SSU05_0306	1.63055	Down	2.78e-69	ssu02010	ABC transporters - Streptococcus suis 05ZYH33
SSU05_0307	1.22958	Down	0.323798	No_KEGG_entry
SSU05_0308	2.16221	Down	7.48e-15	No_KEGG_entry
SSU05_0309	2.64271	Down	2.82e-138	No_KEGG_entry
SSU05_0310	1.81947	Up	1.2e-11	No_KEGG_entry
SSU05_0311	1.98519	Up	9.29e-13	No_KEGG_entry
SSU05_0312	2.13937	Up	3.26e-12	ssu00750	Vitamin B6 metabolism - Streptococcus suis 05ZYH33
SSU05_0312	2.13937	Up	3.26e-12	ssu01100	Metabolic pathways - Streptococcus suis 05ZYH33
SSU05_0313	2.33688	Up	0	No_KEGG_entry
SSU05_0314	1.22491	Up	5.35e-07	No_KEGG_entry
SSU05_0315	1.83069	Up	0	No_KEGG_entry
SSU05_0317	1.72363	Up	0	No_KEGG_entry
SSU05_0318	1.21028	Up	0.00085159	No_KEGG_entry
SSU05_0319	2.84488	Down	1.61e-14	No_KEGG_entry
SSU05_0320	2.29865	Down	5.79e-10	No_KEGG_entry
SSU05_0321	1.74783	Down	3.26e-07	No_KEGG_entry
SSU05_0322	1.77144	Down	2.48e-08	No_KEGG_entry
SSU05_0323	1.6006	Down	0.0153073	No_KEGG_entry
SSU05_0324	1.11473	Up	0.0257586	No_KEGG_entry
SSU05_0325	2.63502	Up	4.04e-13	No_KEGG_entry
SSU05_0326	1.58274	Up	1.66e-10	No_KEGG_entry
SSU05_0327	2.5956	Up	0.0202568	No_KEGG_entry
SSU05_0328	1.00138	Up	0.888118	No_KEGG_entry
SSU05_0329	1.22642	Up	0.269034	No_KEGG_entry
SSU05_0330	1.33426	Down	0.0436456	ssu02010	ABC transporters - Streptococcus suis 05ZYH33
SSU05_0332	1.15884	Down	0.0248154	No_KEGG_entry
SSU05_0333	3.21056	Down	0.0807668	No_KEGG_entry
SSU05_0334	1.39381	Up	6.29e-12	ssu00230	Purine metabolism - Streptococcus suis 05ZYH33
SSU05_0334	1.39381	Up	6.29e-12	ssu00240	Pyrimidine metabolism - Streptococcus suis 05ZYH33
SSU05_0334	1.39381	Up	6.29e-12	ssu01100	Metabolic pathways - Streptococcus suis 05ZYH33
SSU05_0334	1.39381	Up	6.29e-12	ssu03020	RNA polymerase - Streptococcus suis 05ZYH33
SSU05_0335	1.90685	Up	5.02e-12	ssu00240	Pyrimidine metabolism - Streptococcus suis 05ZYH33
SSU05_0335	1.90685	Up	5.02e-12	ssu01100	Metabolic pathways - Streptococcus suis 05ZYH33
SSU05_0336	1.42787	Down	3.67e-281	ssu00010	Glycolysis / Gluconeogenesis - Streptococcus suis 05ZYH33
SSU05_0336	1.42787	Down	3.67e-281	ssu00030	Pentose phosphate pathway - Streptococcus suis 05ZYH33
SSU05_0336	1.42787	Down	3.67e-281	ssu00051	Fructose and mannose metabolism - Streptococcus suis 05ZYH33
SSU05_0336	1.42787	Down	3.67e-281	ssu00680	Methane metabolism - Streptococcus suis 05ZYH33
SSU05_0336	1.42787	Down	3.67e-281	ssu01100	Metabolic pathways - Streptococcus suis 05ZYH33
SSU05_0336	1.42787	Down	3.67e-281	ssu01110	Biosynthesis of secondary metabolites - Streptococcus suis 05ZYH33
SSU05_0336	1.42787	Down	3.67e-281	ssu01120	Microbial metabolism in diverse environments - Streptococcus suis 05ZYH33
SSU05_0336	1.42787	Down	3.67e-281	ssu01130	Biosynthesis of antibiotics - Streptococcus suis 05ZYH33
SSU05_0336	1.42787	Down	3.67e-281	ssu01200	Carbon metabolism - Streptococcus suis 05ZYH33
SSU05_0336	1.42787	Down	3.67e-281	ssu01230	Biosynthesis of amino acids - Streptococcus suis 05ZYH33
SSU05_0337	2.58861	Down	4.08e-64	No_KEGG_entry
SSU05_0339	2.38037	Down	0	No_KEGG_entry
SSU05_0340	1.9142	Down	0	ssu03010	Ribosome - Streptococcus suis 05ZYH33
SSU05_0342	1.93437	Up	6.67e-13	ssu03440	Homologous recombination - Streptococcus suis 05ZYH33
SSU05_0343	1.5557	Up	4.18e-11	ssu03440	Homologous recombination - Streptococcus suis 05ZYH33
SSU05_0344	1.02594	Down	0.493812	No_KEGG_entry
SSU05_0345	1.66751	Up	4.49e-13	ssu00250	Alanine, aspartate and glutamate metabolism - Streptococcus suis 05ZYH33
SSU05_0345	1.66751	Up	4.49e-13	ssu00460	Cyanoamino acid metabolism - Streptococcus suis 05ZYH33
SSU05_0345	1.66751	Up	4.49e-13	ssu01100	Metabolic pathways - Streptococcus suis 05ZYH33
SSU05_0345	1.66751	Up	4.49e-13	ssu01110	Biosynthesis of secondary metabolites - Streptococcus suis 05ZYH33
SSU05_0346	2.4181	Up	4.41e-12	No_KEGG_entry
SSU05_0347	2.29875	Up	2.02e-12	No_KEGG_entry
SSU05_0348	1.11055	Down	4.3e-11	No_KEGG_entry
SSU05_0349	1.68044	Up	0	ssu00220	Arginine biosynthesis - Streptococcus suis 05ZYH33
SSU05_0349	1.68044	Up	0	ssu00250	Alanine, aspartate and glutamate metabolism - Streptococcus suis 05ZYH33
SSU05_0349	1.68044	Up	0	ssu00290	Valine, leucine and isoleucine biosynthesis - Streptococcus suis 05ZYH33
SSU05_0349	1.68044	Up	0	ssu01100	Metabolic pathways - Streptococcus suis 05ZYH33
SSU05_0349	1.68044	Up	0	ssu01110	Biosynthesis of secondary metabolites - Streptococcus suis 05ZYH33
SSU05_0349	1.68044	Up	0	ssu01130	Biosynthesis of antibiotics - Streptococcus suis 05ZYH33
SSU05_0349	1.68044	Up	0	ssu01210	2-Oxocarboxylic acid metabolism - Streptococcus suis 05ZYH33
SSU05_0349	1.68044	Up	0	ssu01230	Biosynthesis of amino acids - Streptococcus suis 05ZYH33
SSU05_0350	1.55133	Down	2.46e-176	No_KEGG_entry
SSU05_0351	1.39986	Down	1.33e-29	No_KEGG_entry
SSU05_0352	1.59288	Down	0	ssu03010	Ribosome - Streptococcus suis 05ZYH33
SSU05_0353	1.10947	Up	0.011439	No_KEGG_entry
SSU05_0354	1.09483	Up	0.000241248	ssu00970	Aminoacyl-tRNA biosynthesis - Streptococcus suis 05ZYH33
SSU05_0354	1.09483	Up	0.000241248	ssu01100	Metabolic pathways - Streptococcus suis 05ZYH33
SSU05_0355	1.41913	Down	1.17e-181	ssu00970	Aminoacyl-tRNA biosynthesis - Streptococcus suis 05ZYH33
SSU05_0355	1.41913	Down	1.17e-181	ssu01100	Metabolic pathways - Streptococcus suis 05ZYH33
SSU05_0356	1.7015	Down	0	ssu00970	Aminoacyl-tRNA biosynthesis - Streptococcus suis 05ZYH33
SSU05_0356	1.7015	Down	0	ssu01100	Metabolic pathways - Streptococcus suis 05ZYH33
SSU05_0357	6.24306	Up	1.14e-12	ssu00230	Purine metabolism - Streptococcus suis 05ZYH33
SSU05_0358	7.10335	Up	6.34e-12	ssu00230	Purine metabolism - Streptococcus suis 05ZYH33
SSU05_0359	2.35124	Down	0	No_KEGG_entry
SSU05_0360	1.57702	Down	1.5e-91	ssu00052	Galactose metabolism - Streptococcus suis 05ZYH33
SSU05_0360	1.57702	Down	1.5e-91	ssu00520	Amino sugar and nucleotide sugar metabolism - Streptococcus suis 05ZYH33
SSU05_0360	1.57702	Down	1.5e-91	ssu01100	Metabolic pathways - Streptococcus suis 05ZYH33
SSU05_0361	1.19451	Up	2.09e-11	ssu00052	Galactose metabolism - Streptococcus suis 05ZYH33
SSU05_0361	1.19451	Up	2.09e-11	ssu00520	Amino sugar and nucleotide sugar metabolism - Streptococcus suis 05ZYH33
SSU05_0361	1.19451	Up	2.09e-11	ssu01100	Metabolic pathways - Streptococcus suis 05ZYH33
SSU05_0362	1.23895	Down	7.67e-06	No_KEGG_entry
SSU05_0363	1.62809	Up	3.23e-10	No_KEGG_entry
SSU05_0364	1.32714	Up	0.2856	No_KEGG_entry
SSU05_0365	1.18269	Down	2.88e-13	No_KEGG_entry
SSU05_0366	1.80436	Down	1.62e-177	No_KEGG_entry
SSU05_0367	1.50826	Down	8.6e-117	No_KEGG_entry
SSU05_0368	1.1806	Down	3.33e-09	No_KEGG_entry
SSU05_0369	1.2879	Down	1.29e-36	ssu00760	Nicotinate and nicotinamide metabolism - Streptococcus suis 05ZYH33
SSU05_0369	1.2879	Down	1.29e-36	ssu01100	Metabolic pathways - Streptococcus suis 05ZYH33
SSU05_0370	1.14426	Down	1.7e-11	No_KEGG_entry
SSU05_0371	2.03117	Down	5.01e-10	No_KEGG_entry
SSU05_0372	1.20606	Down	9.61e-10	No_KEGG_entry
SSU05_0373	1.23614	Down	2.81e-47	No_KEGG_entry
SSU05_0374	1.31427	Down	2.73e-43	No_KEGG_entry
SSU05_0375	1.09116	Up	0.000670488	No_KEGG_entry
SSU05_0376	2.35504	Up	0	No_KEGG_entry
SSU05_0377	2.98449	Up	2.22e-14	No_KEGG_entry
SSU05_0378	1.47356	Up	7.65e-10	No_KEGG_entry
SSU05_0379	1.32708	Up	5.13e-07	No_KEGG_entry
SSU05_0380	2.74406	Up	0	No_KEGG_entry
SSU05_0382	1.36738	Up	6.55e-12	No_KEGG_entry
SSU05_0383	1.15043	Up	5.56e-11	No_KEGG_entry
SSU05_0385	1.07477	Down	0.31727	No_KEGG_entry
SSU05_0388	1.80453	Down	7.67e-07	No_KEGG_entry
SSU05_0389	5.68022	Down	9.79e-56	No_KEGG_entry
SSU05_0390	11.12	Down	2.26e-95	No_KEGG_entry
SSU05_0391	37.8388	Down	1.02e-18	No_KEGG_entry
SSU05_0392	3.05927	Down	2.31e-81	ssu00500	Starch and sucrose metabolism - Streptococcus suis 05ZYH33
SSU05_0392	3.05927	Down	2.31e-81	ssu01100	Metabolic pathways - Streptococcus suis 05ZYH33
SSU05_0393	3.8805	Down	2.07e-32	ssu00500	Starch and sucrose metabolism - Streptococcus suis 05ZYH33
SSU05_0393	3.8805	Down	2.07e-32	ssu01100	Metabolic pathways - Streptococcus suis 05ZYH33
SSU05_0394	3.37279	Down	2.12e-220	ssu00500	Starch and sucrose metabolism - Streptococcus suis 05ZYH33
SSU05_0394	3.37279	Down	2.12e-220	ssu01100	Metabolic pathways - Streptococcus suis 05ZYH33
SSU05_0394	3.37279	Down	2.12e-220	ssu01110	Biosynthesis of secondary metabolites - Streptococcus suis 05ZYH33
SSU05_0395	2.22968	Up	0	No_KEGG_entry
SSU05_0396	2.58256	Down	1.94e-10	ssu00500	Starch and sucrose metabolism - Streptococcus suis 05ZYH33
SSU05_0397	20.6393	Down	1.99e-05	No_KEGG_entry
SSU05_0398	6.67392	Down	2.43e-230	ssu00010	Glycolysis / Gluconeogenesis - Streptococcus suis 05ZYH33
SSU05_0398	6.67392	Down	2.43e-230	ssu00500	Starch and sucrose metabolism - Streptococcus suis 05ZYH33
SSU05_0398	6.67392	Down	2.43e-230	ssu00520	Amino sugar and nucleotide sugar metabolism - Streptococcus suis 05ZYH33
SSU05_0398	6.67392	Down	2.43e-230	ssu02060	Phosphotransferase system (PTS) - Streptococcus suis 05ZYH33
SSU05_0399	1.09015	Up	0.99776	No_KEGG_entry
SSU05_0400	1.92634	Down	0.108918	No_KEGG_entry
SSU05_0401	1.03871	Down	0.7899	No_KEGG_entry
SSU05_0402	1.24618	Down	2.76e-42	No_KEGG_entry
SSU05_0403	2.41091	Up	0	No_KEGG_entry
SSU05_0404	2.4387	Up	0	No_KEGG_entry
SSU05_0405	1.80228	Up	3.59e-12	No_KEGG_entry
SSU05_0406	1.90939	Up	0	No_KEGG_entry
SSU05_0407	0	Up	0.388444	No_KEGG_entry
SSU05_0408	1.08111	Down	0.764192	No_KEGG_entry
SSU05_0409	1.53701	Up	9.15e-12	ssu02010	ABC transporters - Streptococcus suis 05ZYH33
SSU05_0410	1.23489	Up	1.06e-12	ssu02010	ABC transporters - Streptococcus suis 05ZYH33
SSU05_0411	1.33636	Up	1.25e-11	No_KEGG_entry
SSU05_0412	2.6393	Up	0	No_KEGG_entry
SSU05_0414	1.19101	Down	3.45e-79	ssu00550	Peptidoglycan biosynthesis - Streptococcus suis 05ZYH33
SSU05_0414	1.19101	Down	3.45e-79	ssu01100	Metabolic pathways - Streptococcus suis 05ZYH33
SSU05_0414	1.19101	Down	3.45e-79	ssu01501	beta-Lactam resistance - Streptococcus suis 05ZYH33
SSU05_0415	1.66541	Up	1.66e-12	No_KEGG_entry
SSU05_0416	2.31384	Up	0	No_KEGG_entry
SSU05_0417	1.8819	Up	1.26e-11	No_KEGG_entry
SSU05_0418	2.74861	Up	0	No_KEGG_entry
SSU05_0419	1.80727	Up	4.86e-12	No_KEGG_entry
SSU05_0420	2.03574	Up	1.48e-11	ssu00270	Cysteine and methionine metabolism - Streptococcus suis 05ZYH33
SSU05_0420	2.03574	Up	1.48e-11	ssu01100	Metabolic pathways - Streptococcus suis 05ZYH33
SSU05_0420	2.03574	Up	1.48e-11	ssu01230	Biosynthesis of amino acids - Streptococcus suis 05ZYH33
SSU05_0420	2.03574	Up	1.48e-11	ssu02024	Quorum sensing - Streptococcus suis 05ZYH33
SSU05_0421	2.23678	Down	0	ssu03018	RNA degradation - Streptococcus suis 05ZYH33
SSU05_0422	1.21024	Up	1e-12	ssu00230	Purine metabolism - Streptococcus suis 05ZYH33
SSU05_0422	1.21024	Up	1e-12	ssu01100	Metabolic pathways - Streptococcus suis 05ZYH33
SSU05_0423	1.14425	Up	1.01e-11	ssu00230	Purine metabolism - Streptococcus suis 05ZYH33
SSU05_0423	1.14425	Up	1.01e-11	ssu00240	Pyrimidine metabolism - Streptococcus suis 05ZYH33
SSU05_0423	1.14425	Up	1.01e-11	ssu01100	Metabolic pathways - Streptococcus suis 05ZYH33
SSU05_0423	1.14425	Up	1.01e-11	ssu03020	RNA polymerase - Streptococcus suis 05ZYH33
SSU05_0424	1.01203	Up	0.503298	ssu03440	Homologous recombination - Streptococcus suis 05ZYH33
SSU05_0425	1.04805	Up	0.00572584	ssu00670	One carbon pool by folate - Streptococcus suis 05ZYH33
SSU05_0425	1.04805	Up	0.00572584	ssu00970	Aminoacyl-tRNA biosynthesis - Streptococcus suis 05ZYH33
SSU05_0426	1.21317	Up	2.9e-12	No_KEGG_entry
SSU05_0427	1.20075	Up	0	No_KEGG_entry
SSU05_0428	4196.11	Down	0	No_KEGG_entry
SSU05_0429	1.85246	Down	5.98e-75	No_KEGG_entry
SSU05_0430	1.61383	Down	8.58e-76	ssu02020	Two-component system - Streptococcus suis 05ZYH33
SSU05_0432	2.44067	Down	6.72e-116	ssu02020	Two-component system - Streptococcus suis 05ZYH33
SSU05_0433	1.39956	Down	2.53e-101	No_KEGG_entry
SSU05_0434	1.17862	Down	9.56e-08	No_KEGG_entry
SSU05_0435	1.26277	Up	0	ssu00270	Cysteine and methionine metabolism - Streptococcus suis 05ZYH33
SSU05_0435	1.26277	Up	0	ssu00920	Sulfur metabolism - Streptococcus suis 05ZYH33
SSU05_0435	1.26277	Up	0	ssu01100	Metabolic pathways - Streptococcus suis 05ZYH33
SSU05_0435	1.26277	Up	0	ssu01110	Biosynthesis of secondary metabolites - Streptococcus suis 05ZYH33
SSU05_0435	1.26277	Up	0	ssu01120	Microbial metabolism in diverse environments - Streptococcus suis 05ZYH33
SSU05_0435	1.26277	Up	0	ssu01130	Biosynthesis of antibiotics - Streptococcus suis 05ZYH33
SSU05_0435	1.26277	Up	0	ssu01200	Carbon metabolism - Streptococcus suis 05ZYH33
SSU05_0435	1.26277	Up	0	ssu01230	Biosynthesis of amino acids - Streptococcus suis 05ZYH33
SSU05_0436	1.83796	Up	4.47e-13	No_KEGG_entry
SSU05_0437	1.45354	Up	0.0170929	No_KEGG_entry
SSU05_0438	3.13868	Up	0	No_KEGG_entry
SSU05_0439	1.48772	Down	0	No_KEGG_entry
SSU05_0441	1.37595	Down	0.764396	No_KEGG_entry
SSU05_0443	2.86929	Up	6.16e-13	No_KEGG_entry
SSU05_0444	3.35452	Up	0	No_KEGG_entry
SSU05_0445	1.01048	Down	0.645126	No_KEGG_entry
SSU05_0446	1.00629	Up	0.993918	No_KEGG_entry
SSU05_0447	1.31173	Up	7e-12	No_KEGG_entry
SSU05_0448	1.27098	Down	2.92e-30	No_KEGG_entry
SSU05_0449	1.55082	Down	1.95e-32	ssu00052	Galactose metabolism - Streptococcus suis 05ZYH33
SSU05_0450	1.40968	Down	0.000486412	ssu00051	Fructose and mannose metabolism - Streptococcus suis 05ZYH33
SSU05_0450	1.40968	Down	0.000486412	ssu00520	Amino sugar and nucleotide sugar metabolism - Streptococcus suis 05ZYH33
SSU05_0450	1.40968	Down	0.000486412	ssu01100	Metabolic pathways - Streptococcus suis 05ZYH33
SSU05_0450	1.40968	Down	0.000486412	ssu02060	Phosphotransferase system (PTS) - Streptococcus suis 05ZYH33
SSU05_0451	1.20173	Down	0.027628	ssu00051	Fructose and mannose metabolism - Streptococcus suis 05ZYH33
SSU05_0451	1.20173	Down	0.027628	ssu00520	Amino sugar and nucleotide sugar metabolism - Streptococcus suis 05ZYH33
SSU05_0451	1.20173	Down	0.027628	ssu01100	Metabolic pathways - Streptococcus suis 05ZYH33
SSU05_0451	1.20173	Down	0.027628	ssu02060	Phosphotransferase system (PTS) - Streptococcus suis 05ZYH33
SSU05_0452	1.05882	Down	0.531066	ssu00051	Fructose and mannose metabolism - Streptococcus suis 05ZYH33
SSU05_0452	1.05882	Down	0.531066	ssu00520	Amino sugar and nucleotide sugar metabolism - Streptococcus suis 05ZYH33
SSU05_0452	1.05882	Down	0.531066	ssu01100	Metabolic pathways - Streptococcus suis 05ZYH33
SSU05_0452	1.05882	Down	0.531066	ssu02060	Phosphotransferase system (PTS) - Streptococcus suis 05ZYH33
SSU05_0453	1.03247	Up	0.7931	ssu00051	Fructose and mannose metabolism - Streptococcus suis 05ZYH33
SSU05_0453	1.03247	Up	0.7931	ssu00520	Amino sugar and nucleotide sugar metabolism - Streptococcus suis 05ZYH33
SSU05_0453	1.03247	Up	0.7931	ssu01100	Metabolic pathways - Streptococcus suis 05ZYH33
SSU05_0453	1.03247	Up	0.7931	ssu02060	Phosphotransferase system (PTS) - Streptococcus suis 05ZYH33
SSU05_0454	1.5886	Up	0	ssu00010	Glycolysis / Gluconeogenesis - Streptococcus suis 05ZYH33
SSU05_0454	1.5886	Up	0	ssu00052	Galactose metabolism - Streptococcus suis 05ZYH33
SSU05_0454	1.5886	Up	0	ssu01100	Metabolic pathways - Streptococcus suis 05ZYH33
SSU05_0454	1.5886	Up	0	ssu01110	Biosynthesis of secondary metabolites - Streptococcus suis 05ZYH33
SSU05_0454	1.5886	Up	0	ssu01120	Microbial metabolism in diverse environments - Streptococcus suis 05ZYH33
SSU05_0454	1.5886	Up	0	ssu01130	Biosynthesis of antibiotics - Streptococcus suis 05ZYH33
SSU05_0455	1.28128	Up	1.24e-09	No_KEGG_entry
SSU05_0456	1.16427	Down	0.0174808	No_KEGG_entry
SSU05_0457	1.82328	Down	9.01e-48	No_KEGG_entry
SSU05_0458	1.81808	Down	1.19e-16	No_KEGG_entry
SSU05_0459	1.88281	Down	0	ssu00970	Aminoacyl-tRNA biosynthesis - Streptococcus suis 05ZYH33
SSU05_0460	21.737	Up	1.31e-07	No_KEGG_entry
SSU05_0461	4.5073	Up	0	No_KEGG_entry
SSU05_0462	1.26089	Up	0	No_KEGG_entry
SSU05_0463	1.47697	Up	0	No_KEGG_entry
SSU05_0464	2.31031	Up	8.17e-13	No_KEGG_entry
SSU05_0465	1.85513	Up	5.02e-12	No_KEGG_entry
SSU05_0466	1.54031	Up	0	No_KEGG_entry
SSU05_0467	1.0854	Down	5.1e-07	ssu00250	Alanine, aspartate and glutamate metabolism - Streptococcus suis 05ZYH33
SSU05_0467	1.0854	Down	5.1e-07	ssu00460	Cyanoamino acid metabolism - Streptococcus suis 05ZYH33
SSU05_0467	1.0854	Down	5.1e-07	ssu01100	Metabolic pathways - Streptococcus suis 05ZYH33
SSU05_0467	1.0854	Down	5.1e-07	ssu01110	Biosynthesis of secondary metabolites - Streptococcus suis 05ZYH33
SSU05_0467	1.0854	Down	5.1e-07	ssu01230	Biosynthesis of amino acids - Streptococcus suis 05ZYH33
SSU05_0468	1.30237	Up	1.43e-10	No_KEGG_entry
SSU05_0469	2.90861	Up	3.57e-12	No_KEGG_entry
SSU05_0470	2.58911	Up	2.2e-14	No_KEGG_entry
SSU05_0471	2.00175	Up	0	ssu02024	Quorum sensing - Streptococcus suis 05ZYH33
SSU05_0471	2.00175	Up	0	ssu03060	Protein export - Streptococcus suis 05ZYH33
SSU05_0472	1.82612	Up	3.39e-11	No_KEGG_entry
SSU05_0473	1.23262	Up	0	No_KEGG_entry
SSU05_0474	1.05627	Down	0.000644756	No_KEGG_entry
SSU05_0475	1.17044	Up	3.66e-09	No_KEGG_entry
SSU05_0476	1.36993	Up	2.46e-11	ssu00471	D-Glutamine and D-glutamate metabolism - Streptococcus suis 05ZYH33
SSU05_0476	1.36993	Up	2.46e-11	ssu00550	Peptidoglycan biosynthesis - Streptococcus suis 05ZYH33
SSU05_0476	1.36993	Up	2.46e-11	ssu01100	Metabolic pathways - Streptococcus suis 05ZYH33
SSU05_0477	1.73991	Up	7.75e-12	ssu00550	Peptidoglycan biosynthesis - Streptococcus suis 05ZYH33
SSU05_0477	1.73991	Up	7.75e-12	ssu01100	Metabolic pathways - Streptococcus suis 05ZYH33
SSU05_0477	1.73991	Up	7.75e-12	ssu01502	Vancomycin resistance - Streptococcus suis 05ZYH33
SSU05_0478	1.93153	Up	2.39e-11	No_KEGG_entry
SSU05_0479	1.01986	Up	0.368162	No_KEGG_entry
SSU05_0480	1.05581	Up	6.38e-07	No_KEGG_entry
SSU05_0481	1.08718	Down	3.54e-27	No_KEGG_entry
SSU05_0482	1.28739	Up	0	No_KEGG_entry
SSU05_0484	1.00991	Up	0.556382	No_KEGG_entry
SSU05_0485	1.09383	Down	0.00362514	No_KEGG_entry
SSU05_0486	1.22732	Up	0	No_KEGG_entry
SSU05_0487	1.28217	Down	1.04e-81	No_KEGG_entry
SSU05_0488	1.07957	Up	0.034766	ssu00330	Arginine and proline metabolism - Streptococcus suis 05ZYH33
SSU05_0488	1.07957	Up	0.034766	ssu01100	Metabolic pathways - Streptococcus suis 05ZYH33
SSU05_0489	1.67239	Down	0	ssu00970	Aminoacyl-tRNA biosynthesis - Streptococcus suis 05ZYH33
SSU05_0490	2.0697	Down	0	No_KEGG_entry
SSU05_0491	3.25958	Down	0	No_KEGG_entry
SSU05_0492	1.26269	Up	0	No_KEGG_entry
SSU05_0493	2.2413	Down	3.78e-25	No_KEGG_entry
SSU05_0494	1.98455	Down	8.85e-18	No_KEGG_entry
SSU05_0495	2.24447	Down	1.32e-14	No_KEGG_entry
SSU05_0496	2.55918	Down	9.77e-77	No_KEGG_entry
SSU05_0497	1.92674	Up	0	ssu00670	One carbon pool by folate - Streptococcus suis 05ZYH33
SSU05_0497	1.92674	Up	0	ssu01100	Metabolic pathways - Streptococcus suis 05ZYH33
SSU05_0497	1.92674	Up	0	ssu01120	Microbial metabolism in diverse environments - Streptococcus suis 05ZYH33
SSU05_0497	1.92674	Up	0	ssu01200	Carbon metabolism - Streptococcus suis 05ZYH33
SSU05_0498	1.98209	Up	0.0492712	No_KEGG_entry
SSU05_0499	2.38079	Up	1.52e-05	ssu02024	Quorum sensing - Streptococcus suis 05ZYH33
SSU05_0499	2.38079	Up	1.52e-05	ssu03060	Protein export - Streptococcus suis 05ZYH33
SSU05_0500	5.30541	Up	2.87e-07	No_KEGG_entry
SSU05_0501	1.13376	Up	0.500442	No_KEGG_entry
SSU05_0502	1.507	Down	0.169992	No_KEGG_entry
SSU05_0503	2.44536	Up	0	No_KEGG_entry
SSU05_0504	1.1072	Up	0.111833	No_KEGG_entry
SSU05_0505	1.80186	Up	0	No_KEGG_entry
SSU05_0506	1.20322	Up	0	No_KEGG_entry
SSU05_0507	2.04631	Up	0	No_KEGG_entry
SSU05_0508	2.14046	Up	0	No_KEGG_entry
SSU05_0509	2.24002	Up	0	ssu02010	ABC transporters - Streptococcus suis 05ZYH33
SSU05_0510	3.0284	Up	1.68e-11	No_KEGG_entry
SSU05_0511	1.86298	Up	7.25e-12	ssu00480	Glutathione metabolism - Streptococcus suis 05ZYH33
SSU05_0512	1.40778	Up	5.94e-12	No_KEGG_entry
SSU05_0513	1.6428	Down	0	No_KEGG_entry
SSU05_0514	1.04737	Down	0.0983358	No_KEGG_entry
SSU05_0515	1.27894	Down	8.25e-24	No_KEGG_entry
SSU05_0516	1.22062	Down	7.69e-71	No_KEGG_entry
SSU05_0517	2.38825	Down	0	No_KEGG_entry
SSU05_0518	1.62727	Down	1.05e-07	No_KEGG_entry
SSU05_0519	1.18856	Up	0	ssu00970	Aminoacyl-tRNA biosynthesis - Streptococcus suis 05ZYH33
SSU05_0520	1.27448	Up	0	ssu00010	Glycolysis / Gluconeogenesis - Streptococcus suis 05ZYH33
SSU05_0520	1.27448	Up	0	ssu00260	Glycine, serine and threonine metabolism - Streptococcus suis 05ZYH33
SSU05_0520	1.27448	Up	0	ssu00680	Methane metabolism - Streptococcus suis 05ZYH33
SSU05_0520	1.27448	Up	0	ssu01100	Metabolic pathways - Streptococcus suis 05ZYH33
SSU05_0520	1.27448	Up	0	ssu01110	Biosynthesis of secondary metabolites - Streptococcus suis 05ZYH33
SSU05_0520	1.27448	Up	0	ssu01120	Microbial metabolism in diverse environments - Streptococcus suis 05ZYH33
SSU05_0520	1.27448	Up	0	ssu01130	Biosynthesis of antibiotics - Streptococcus suis 05ZYH33
SSU05_0520	1.27448	Up	0	ssu01200	Carbon metabolism - Streptococcus suis 05ZYH33
SSU05_0520	1.27448	Up	0	ssu01230	Biosynthesis of amino acids - Streptococcus suis 05ZYH33
SSU05_0521	1.56485	Up	0	No_KEGG_entry
SSU05_0522	1.30398	Up	0	No_KEGG_entry
SSU05_0523	1.29067	Down	0.00577248	No_KEGG_entry
SSU05_0524	1.04069	Down	0.0463044	No_KEGG_entry
SSU05_0525	2.54369	Up	5.6e-08	No_KEGG_entry
SSU05_0526	1.61912	Up	0	No_KEGG_entry
SSU05_0527	1.06496	Down	3.94e-08	ssu00620	Pyruvate metabolism - Streptococcus suis 05ZYH33
SSU05_0527	1.06496	Down	3.94e-08	ssu00680	Methane metabolism - Streptococcus suis 05ZYH33
SSU05_0527	1.06496	Down	3.94e-08	ssu01100	Metabolic pathways - Streptococcus suis 05ZYH33
SSU05_0527	1.06496	Down	3.94e-08	ssu01120	Microbial metabolism in diverse environments - Streptococcus suis 05ZYH33
SSU05_0527	1.06496	Down	3.94e-08	ssu01200	Carbon metabolism - Streptococcus suis 05ZYH33
SSU05_0528	1.95567	Up	1.04e-05	No_KEGG_entry
SSU05_0529	1.72767	Up	4.69e-07	No_KEGG_entry
SSU05_0530	1.1112	Down	0	No_KEGG_entry
SSU05_0531	1.58982	Down	9.89e-212	ssu00010	Glycolysis / Gluconeogenesis - Streptococcus suis 05ZYH33
SSU05_0531	1.58982	Down	9.89e-212	ssu00051	Fructose and mannose metabolism - Streptococcus suis 05ZYH33
SSU05_0531	1.58982	Down	9.89e-212	ssu00562	Inositol phosphate metabolism - Streptococcus suis 05ZYH33
SSU05_0531	1.58982	Down	9.89e-212	ssu01100	Metabolic pathways - Streptococcus suis 05ZYH33
SSU05_0531	1.58982	Down	9.89e-212	ssu01110	Biosynthesis of secondary metabolites - Streptococcus suis 05ZYH33
SSU05_0531	1.58982	Down	9.89e-212	ssu01120	Microbial metabolism in diverse environments - Streptococcus suis 05ZYH33
SSU05_0531	1.58982	Down	9.89e-212	ssu01130	Biosynthesis of antibiotics - Streptococcus suis 05ZYH33
SSU05_0531	1.58982	Down	9.89e-212	ssu01200	Carbon metabolism - Streptococcus suis 05ZYH33
SSU05_0531	1.58982	Down	9.89e-212	ssu01230	Biosynthesis of amino acids - Streptococcus suis 05ZYH33
SSU05_0532	1.43223	Up	7.94e-12	No_KEGG_entry
SSU05_0533	1.50854	Up	6.62e-12	No_KEGG_entry
SSU05_0534	1.08044	Up	0.0205924	No_KEGG_entry
SSU05_0535	1.08964	Down	0.0690088	No_KEGG_entry
SSU05_0538	4.34889	Down	0	ssu00230	Purine metabolism - Streptococcus suis 05ZYH33
SSU05_0538	4.34889	Down	0	ssu01100	Metabolic pathways - Streptococcus suis 05ZYH33
SSU05_0539	1.27939	Down	2.58e-68	No_KEGG_entry
SSU05_0540	1.38616	Down	1.43e-103	No_KEGG_entry
SSU05_0541	1.511	Down	1.03e-135	No_KEGG_entry
SSU05_0542	1.43127	Up	2.11e-11	ssu00230	Purine metabolism - Streptococcus suis 05ZYH33
SSU05_0542	1.43127	Up	2.11e-11	ssu00240	Pyrimidine metabolism - Streptococcus suis 05ZYH33
SSU05_0542	1.43127	Up	2.11e-11	ssu01100	Metabolic pathways - Streptococcus suis 05ZYH33
SSU05_0542	1.43127	Up	2.11e-11	ssu03030	DNA replication - Streptococcus suis 05ZYH33
SSU05_0542	1.43127	Up	2.11e-11	ssu03430	Mismatch repair - Streptococcus suis 05ZYH33
SSU05_0542	1.43127	Up	2.11e-11	ssu03440	Homologous recombination - Streptococcus suis 05ZYH33
SSU05_0543	1.1025	Up	1.21e-10	ssu00010	Glycolysis / Gluconeogenesis - Streptococcus suis 05ZYH33
SSU05_0543	1.1025	Up	1.21e-10	ssu00030	Pentose phosphate pathway - Streptococcus suis 05ZYH33
SSU05_0543	1.1025	Up	1.21e-10	ssu00051	Fructose and mannose metabolism - Streptococcus suis 05ZYH33
SSU05_0543	1.1025	Up	1.21e-10	ssu00052	Galactose metabolism - Streptococcus suis 05ZYH33
SSU05_0543	1.1025	Up	1.21e-10	ssu00680	Methane metabolism - Streptococcus suis 05ZYH33
SSU05_0543	1.1025	Up	1.21e-10	ssu01100	Metabolic pathways - Streptococcus suis 05ZYH33
SSU05_0543	1.1025	Up	1.21e-10	ssu01110	Biosynthesis of secondary metabolites - Streptococcus suis 05ZYH33
SSU05_0543	1.1025	Up	1.21e-10	ssu01120	Microbial metabolism in diverse environments - Streptococcus suis 05ZYH33
SSU05_0543	1.1025	Up	1.21e-10	ssu01130	Biosynthesis of antibiotics - Streptococcus suis 05ZYH33
SSU05_0543	1.1025	Up	1.21e-10	ssu01200	Carbon metabolism - Streptococcus suis 05ZYH33
SSU05_0543	1.1025	Up	1.21e-10	ssu01230	Biosynthesis of amino acids - Streptococcus suis 05ZYH33
SSU05_0543	1.1025	Up	1.21e-10	ssu03018	RNA degradation - Streptococcus suis 05ZYH33
SSU05_0544	1.19857	Down	8.98e-168	ssu00010	Glycolysis / Gluconeogenesis - Streptococcus suis 05ZYH33
SSU05_0544	1.19857	Down	8.98e-168	ssu00230	Purine metabolism - Streptococcus suis 05ZYH33
SSU05_0544	1.19857	Down	8.98e-168	ssu00620	Pyruvate metabolism - Streptococcus suis 05ZYH33
SSU05_0544	1.19857	Down	8.98e-168	ssu01100	Metabolic pathways - Streptococcus suis 05ZYH33
SSU05_0544	1.19857	Down	8.98e-168	ssu01110	Biosynthesis of secondary metabolites - Streptococcus suis 05ZYH33
SSU05_0544	1.19857	Down	8.98e-168	ssu01120	Microbial metabolism in diverse environments - Streptococcus suis 05ZYH33
SSU05_0544	1.19857	Down	8.98e-168	ssu01130	Biosynthesis of antibiotics - Streptococcus suis 05ZYH33
SSU05_0544	1.19857	Down	8.98e-168	ssu01200	Carbon metabolism - Streptococcus suis 05ZYH33
SSU05_0544	1.19857	Down	8.98e-168	ssu01230	Biosynthesis of amino acids - Streptococcus suis 05ZYH33
SSU05_0545	1.08095	Up	0	No_KEGG_entry
SSU05_0546	2.58309	Down	0	No_KEGG_entry
SSU05_0547	3.60702	Up	1.45e-12	No_KEGG_entry
SSU05_0548	2.21031	Up	0	ssu02024	Quorum sensing - Streptococcus suis 05ZYH33
SSU05_0548	2.21031	Up	0	ssu03060	Protein export - Streptococcus suis 05ZYH33
SSU05_0549	2.6932	Down	0	ssu00250	Alanine, aspartate and glutamate metabolism - Streptococcus suis 05ZYH33
SSU05_0549	2.6932	Down	0	ssu00520	Amino sugar and nucleotide sugar metabolism - Streptococcus suis 05ZYH33
SSU05_0549	2.6932	Down	0	ssu01100	Metabolic pathways - Streptococcus suis 05ZYH33
SSU05_0549	2.6932	Down	0	ssu01130	Biosynthesis of antibiotics - Streptococcus suis 05ZYH33
SSU05_0550	2.40356	Down	4.77e-178	No_KEGG_entry
SSU05_0551	3.53537	Down	0	No_KEGG_entry
SSU05_0552	2.05669	Down	0	No_KEGG_entry
SSU05_0553	2.44338	Down	1.24e-150	No_KEGG_entry
SSU05_0554	1.37595	Down	0.70815	No_KEGG_entry
SSU05_0555	5.23314	Up	0	No_KEGG_entry
SSU05_0556	1.49807	Up	2.43e-11	No_KEGG_entry
SSU05_0557	1.34921	Up	0	ssu00330	Arginine and proline metabolism - Streptococcus suis 05ZYH33
SSU05_0557	1.34921	Up	0	ssu00332	Carbapenem biosynthesis - Streptococcus suis 05ZYH33
SSU05_0557	1.34921	Up	0	ssu01100	Metabolic pathways - Streptococcus suis 05ZYH33
SSU05_0557	1.34921	Up	0	ssu01130	Biosynthesis of antibiotics - Streptococcus suis 05ZYH33
SSU05_0557	1.34921	Up	0	ssu01230	Biosynthesis of amino acids - Streptococcus suis 05ZYH33
SSU05_0558	1.33978	Up	2.39e-11	ssu00330	Arginine and proline metabolism - Streptococcus suis 05ZYH33
SSU05_0558	1.33978	Up	2.39e-11	ssu00332	Carbapenem biosynthesis - Streptococcus suis 05ZYH33
SSU05_0558	1.33978	Up	2.39e-11	ssu01100	Metabolic pathways - Streptococcus suis 05ZYH33
SSU05_0558	1.33978	Up	2.39e-11	ssu01110	Biosynthesis of secondary metabolites - Streptococcus suis 05ZYH33
SSU05_0558	1.33978	Up	2.39e-11	ssu01130	Biosynthesis of antibiotics - Streptococcus suis 05ZYH33
SSU05_0558	1.33978	Up	2.39e-11	ssu01230	Biosynthesis of amino acids - Streptococcus suis 05ZYH33
SSU05_0559	1.17937	Up	1.76e-11	ssu00330	Arginine and proline metabolism - Streptococcus suis 05ZYH33
SSU05_0559	1.17937	Up	1.76e-11	ssu01100	Metabolic pathways - Streptococcus suis 05ZYH33
SSU05_0559	1.17937	Up	1.76e-11	ssu01110	Biosynthesis of secondary metabolites - Streptococcus suis 05ZYH33
SSU05_0559	1.17937	Up	1.76e-11	ssu01130	Biosynthesis of antibiotics - Streptococcus suis 05ZYH33
SSU05_0559	1.17937	Up	1.76e-11	ssu01230	Biosynthesis of amino acids - Streptococcus suis 05ZYH33
SSU05_0560	1.64855	Up	0	No_KEGG_entry
SSU05_0561	2.27999	Up	0	No_KEGG_entry
SSU05_0562	2.26366	Up	1.49e-12	No_KEGG_entry
SSU05_0563	1.17201	Down	1.74e-05	No_KEGG_entry
SSU05_0564	1.00035	Up	0.957646	No_KEGG_entry
SSU05_0565	1.17374	Up	0	No_KEGG_entry
SSU05_0566	1.12845	Up	1.7e-10	No_KEGG_entry
SSU05_0567	1.10696	Up	0	No_KEGG_entry
SSU05_0568	1.59436	Up	1.92e-11	No_KEGG_entry
SSU05_0569	1.96319	Up	0	No_KEGG_entry
SSU05_0570	1.4744	Up	0	No_KEGG_entry
SSU05_0571	2.19889	Up	0	No_KEGG_entry
SSU05_0572	2.4463	Up	2.83e-12	No_KEGG_entry
SSU05_0573	2.43562	Up	1.07e-13	No_KEGG_entry
SSU05_0574	1.71385	Up	0	No_KEGG_entry
SSU05_0575	1.57996	Up	1.29e-12	No_KEGG_entry
SSU05_0576	3.79064	Up	0	No_KEGG_entry
SSU05_0577	1.59479	Up	0	No_KEGG_entry
SSU05_0578	1.60432	Up	0	ssu00520	Amino sugar and nucleotide sugar metabolism - Streptococcus suis 05ZYH33
SSU05_0578	1.60432	Up	0	ssu01100	Metabolic pathways - Streptococcus suis 05ZYH33
SSU05_0579	1.7718	Up	0	ssu00520	Amino sugar and nucleotide sugar metabolism - Streptococcus suis 05ZYH33
SSU05_0579	1.7718	Up	0	ssu01100	Metabolic pathways - Streptococcus suis 05ZYH33
SSU05_0580	1.54848	Up	1.6e-11	No_KEGG_entry
SSU05_0581	1.59717	Up	0	ssu00520	Amino sugar and nucleotide sugar metabolism - Streptococcus suis 05ZYH33
SSU05_0581	1.59717	Up	0	ssu01100	Metabolic pathways - Streptococcus suis 05ZYH33
SSU05_0582	1.36568	Up	0	No_KEGG_entry
SSU05_0585	1.05144	Down	0.49258	No_KEGG_entry
SSU05_0586	1.82008	Up	1.98e-08	No_KEGG_entry
SSU05_0587	2.07404	Up	0	No_KEGG_entry
SSU05_0588	2.89934	Up	0	No_KEGG_entry
SSU05_0589	1.33664	Down	0.223454	No_KEGG_entry
SSU05_0590	1.95911	Up	0.00459574	No_KEGG_entry
SSU05_0591	3.20989	Up	1.25e-08	No_KEGG_entry
SSU05_0592	0	Up	0.130275	No_KEGG_entry
SSU05_0593	0	Up	0.670752	No_KEGG_entry
SSU05_0594	3.24908	Up	1.59e-13	No_KEGG_entry
SSU05_0595	5.10135	Up	0	No_KEGG_entry
SSU05_0596	1.13445	Down	0.0126293	No_KEGG_entry
SSU05_0597	1.34317	Up	7.17e-06	ssu00400	Phenylalanine, tyrosine and tryptophan biosynthesis - Streptococcus suis 05ZYH33
SSU05_0597	1.34317	Up	7.17e-06	ssu01100	Metabolic pathways - Streptococcus suis 05ZYH33
SSU05_0597	1.34317	Up	7.17e-06	ssu01110	Biosynthesis of secondary metabolites - Streptococcus suis 05ZYH33
SSU05_0597	1.34317	Up	7.17e-06	ssu01130	Biosynthesis of antibiotics - Streptococcus suis 05ZYH33
SSU05_0597	1.34317	Up	7.17e-06	ssu01230	Biosynthesis of amino acids - Streptococcus suis 05ZYH33
SSU05_0598	1.12139	Down	1.77e-05	No_KEGG_entry
SSU05_0599	1.00475	Down	0.873004	ssu00400	Phenylalanine, tyrosine and tryptophan biosynthesis - Streptococcus suis 05ZYH33
SSU05_0599	1.00475	Down	0.873004	ssu01100	Metabolic pathways - Streptococcus suis 05ZYH33
SSU05_0599	1.00475	Down	0.873004	ssu01110	Biosynthesis of secondary metabolites - Streptococcus suis 05ZYH33
SSU05_0599	1.00475	Down	0.873004	ssu01130	Biosynthesis of antibiotics - Streptococcus suis 05ZYH33
SSU05_0599	1.00475	Down	0.873004	ssu01230	Biosynthesis of amino acids - Streptococcus suis 05ZYH33
SSU05_0600	1.11673	Up	0.000709216	No_KEGG_entry
SSU05_0601	1.02992	Down	0.477192	ssu00400	Phenylalanine, tyrosine and tryptophan biosynthesis - Streptococcus suis 05ZYH33
SSU05_0601	1.02992	Down	0.477192	ssu01100	Metabolic pathways - Streptococcus suis 05ZYH33
SSU05_0601	1.02992	Down	0.477192	ssu01110	Biosynthesis of secondary metabolites - Streptococcus suis 05ZYH33
SSU05_0601	1.02992	Down	0.477192	ssu01130	Biosynthesis of antibiotics - Streptococcus suis 05ZYH33
SSU05_0601	1.02992	Down	0.477192	ssu01230	Biosynthesis of amino acids - Streptococcus suis 05ZYH33
SSU05_0602	1.08191	Down	1.11e-08	No_KEGG_entry
SSU05_0603	1.21348	Up	0	No_KEGG_entry
SSU05_0604	1.01701	Down	0.725824	No_KEGG_entry
SSU05_0605	1.13684	Up	6.22e-09	No_KEGG_entry
SSU05_0606	1.07714	Down	1.56e-06	ssu00052	Galactose metabolism - Streptococcus suis 05ZYH33
SSU05_0606	1.07714	Down	1.56e-06	ssu00520	Amino sugar and nucleotide sugar metabolism - Streptococcus suis 05ZYH33
SSU05_0607	1.15662	Up	0.000283424	No_KEGG_entry
SSU05_0608	1.34711	Down	4.29e-69	No_KEGG_entry
SSU05_0610	1.96227	Up	0.0663774	No_KEGG_entry
SSU05_0612	1.28869	Up	4.05e-12	No_KEGG_entry
SSU05_0613	1.06699	Up	6.93e-09	No_KEGG_entry
SSU05_0614	1.03603	Down	3.58e-06	ssu00970	Aminoacyl-tRNA biosynthesis - Streptococcus suis 05ZYH33
SSU05_0618	1.18209	Down	1.01e-13	No_KEGG_entry
SSU05_0619	1.2496	Up	2.39e-10	No_KEGG_entry
SSU05_0620	1.45538	Up	0	No_KEGG_entry
SSU05_0621	1.12492	Up	2.25e-10	No_KEGG_entry
SSU05_0622	1.36226	Up	1.55e-11	No_KEGG_entry
SSU05_0623	1.85998	Down	3.36e-152	No_KEGG_entry
SSU05_0624	1.43162	Down	0	ssu00220	Arginine biosynthesis - Streptococcus suis 05ZYH33
SSU05_0624	1.43162	Down	0	ssu01100	Metabolic pathways - Streptococcus suis 05ZYH33
SSU05_0624	1.43162	Down	0	ssu01110	Biosynthesis of secondary metabolites - Streptococcus suis 05ZYH33
SSU05_0624	1.43162	Down	0	ssu01130	Biosynthesis of antibiotics - Streptococcus suis 05ZYH33
SSU05_0625	1.43983	Down	2.16e-292	No_KEGG_entry
SSU05_0626	1.0849	Up	0	ssu00220	Arginine biosynthesis - Streptococcus suis 05ZYH33
SSU05_0626	1.0849	Up	0	ssu01100	Metabolic pathways - Streptococcus suis 05ZYH33
SSU05_0626	1.0849	Up	0	ssu01110	Biosynthesis of secondary metabolites - Streptococcus suis 05ZYH33
SSU05_0626	1.0849	Up	0	ssu01130	Biosynthesis of antibiotics - Streptococcus suis 05ZYH33
SSU05_0626	1.0849	Up	0	ssu01230	Biosynthesis of amino acids - Streptococcus suis 05ZYH33
SSU05_0627	1.33664	Down	5.13e-172	ssu00220	Arginine biosynthesis - Streptococcus suis 05ZYH33
SSU05_0627	1.33664	Down	5.13e-172	ssu00230	Purine metabolism - Streptococcus suis 05ZYH33
SSU05_0627	1.33664	Down	5.13e-172	ssu00910	Nitrogen metabolism - Streptococcus suis 05ZYH33
SSU05_0627	1.33664	Down	5.13e-172	ssu01100	Metabolic pathways - Streptococcus suis 05ZYH33
SSU05_0627	1.33664	Down	5.13e-172	ssu01120	Microbial metabolism in diverse environments - Streptococcus suis 05ZYH33
SSU05_0627	1.33664	Down	5.13e-172	ssu01200	Carbon metabolism - Streptococcus suis 05ZYH33
SSU05_0628	1.70247	Up	2.68e-11	No_KEGG_entry
SSU05_0629	2.0964	Up	0	No_KEGG_entry
SSU05_0630	1.67089	Up	0	ssu00511	Other glycan degradation - Streptococcus suis 05ZYH33
SSU05_0630	1.67089	Up	0	ssu00520	Amino sugar and nucleotide sugar metabolism - Streptococcus suis 05ZYH33
SSU05_0630	1.67089	Up	0	ssu01100	Metabolic pathways - Streptococcus suis 05ZYH33
SSU05_0631	1.38902	Up	9.91e-12	No_KEGG_entry
SSU05_0632	1.39292	Up	0	No_KEGG_entry
SSU05_0633	2.09813	Up	0	No_KEGG_entry
SSU05_0634	2.28331	Down	0	ssu00520	Amino sugar and nucleotide sugar metabolism - Streptococcus suis 05ZYH33
SSU05_0634	2.28331	Down	0	ssu01100	Metabolic pathways - Streptococcus suis 05ZYH33
SSU05_0635	1.93567	Down	3.7e-25	No_KEGG_entry
SSU05_0636	2.356	Down	3.59e-24	No_KEGG_entry
SSU05_0638	1.09844	Down	3.07e-09	ssu00473	D-Alanine metabolism - Streptococcus suis 05ZYH33
SSU05_0638	1.09844	Down	3.07e-09	ssu01503	Cationic antimicrobial peptide (CAMP) resistance - Streptococcus suis 05ZYH33
SSU05_0638	1.09844	Down	3.07e-09	ssu02020	Two-component system - Streptococcus suis 05ZYH33
SSU05_0639	1.29126	Up	3.45e-12	ssu01503	Cationic antimicrobial peptide (CAMP) resistance - Streptococcus suis 05ZYH33
SSU05_0639	1.29126	Up	3.45e-12	ssu02020	Two-component system - Streptococcus suis 05ZYH33
SSU05_0640	1.52818	Up	3.33e-15	ssu00473	D-Alanine metabolism - Streptococcus suis 05ZYH33
SSU05_0640	1.52818	Up	3.33e-15	ssu01503	Cationic antimicrobial peptide (CAMP) resistance - Streptococcus suis 05ZYH33
SSU05_0640	1.52818	Up	3.33e-15	ssu02020	Two-component system - Streptococcus suis 05ZYH33
SSU05_0641	1.28676	Up	1.05e-12	ssu01503	Cationic antimicrobial peptide (CAMP) resistance - Streptococcus suis 05ZYH33
SSU05_0641	1.28676	Up	1.05e-12	ssu02020	Two-component system - Streptococcus suis 05ZYH33
SSU05_0642	1.4275	Up	0	No_KEGG_entry
SSU05_0643	1.22294	Up	0.000146065	No_KEGG_entry
SSU05_0644	2.05361	Up	0	No_KEGG_entry
SSU05_0645	1.47223	Up	1.36e-08	ssu00480	Glutathione metabolism - Streptococcus suis 05ZYH33
SSU05_0645	1.47223	Up	1.36e-08	ssu00590	Arachidonic acid metabolism - Streptococcus suis 05ZYH33
SSU05_0646	1.00772	Down	0.802492	ssu02010	ABC transporters - Streptococcus suis 05ZYH33
SSU05_0647	1.2435	Up	1.58e-10	ssu02010	ABC transporters - Streptococcus suis 05ZYH33
SSU05_0648	3.4104	Up	6.55e-13	No_KEGG_entry
SSU05_0649	1.85491	Up	0	ssu02010	ABC transporters - Streptococcus suis 05ZYH33
SSU05_0650	2.25692	Up	9.9e-13	ssu02010	ABC transporters - Streptococcus suis 05ZYH33
SSU05_0651	1.26815	Up	0	ssu00550	Peptidoglycan biosynthesis - Streptococcus suis 05ZYH33
SSU05_0651	1.26815	Up	0	ssu01100	Metabolic pathways - Streptococcus suis 05ZYH33
SSU05_0652	1.03526	Down	0.323744	ssu00561	Glycerolipid metabolism - Streptococcus suis 05ZYH33
SSU05_0652	1.03526	Down	0.323744	ssu00564	Glycerophospholipid metabolism - Streptococcus suis 05ZYH33
SSU05_0652	1.03526	Down	0.323744	ssu01100	Metabolic pathways - Streptococcus suis 05ZYH33
SSU05_0652	1.03526	Down	0.323744	ssu01110	Biosynthesis of secondary metabolites - Streptococcus suis 05ZYH33
SSU05_0653	1.00102	Up	0.989354	No_KEGG_entry
SSU05_0654	1.04747	Up	0.531906	No_KEGG_entry
SSU05_0655	1.56245	Down	9.58e-30	No_KEGG_entry
SSU05_0656	2.27332	Down	2.27e-10	No_KEGG_entry
SSU05_0657	2.12424	Up	0	No_KEGG_entry
SSU05_0658	1.00683	Down	0.662702	No_KEGG_entry
SSU05_0659	1.39204	Up	8e-08	No_KEGG_entry
SSU05_0660	1.73641	Up	6.84e-10	No_KEGG_entry
SSU05_0661	1.10398	Up	0.000415688	ssu00240	Pyrimidine metabolism - Streptococcus suis 05ZYH33
SSU05_0661	1.10398	Up	0.000415688	ssu01100	Metabolic pathways - Streptococcus suis 05ZYH33
SSU05_0662	1.56975	Up	0	ssu00230	Purine metabolism - Streptococcus suis 05ZYH33
SSU05_0662	1.56975	Up	0	ssu00240	Pyrimidine metabolism - Streptococcus suis 05ZYH33
SSU05_0662	1.56975	Up	0	ssu01100	Metabolic pathways - Streptococcus suis 05ZYH33
SSU05_0662	1.56975	Up	0	ssu03030	DNA replication - Streptococcus suis 05ZYH33
SSU05_0662	1.56975	Up	0	ssu03430	Mismatch repair - Streptococcus suis 05ZYH33
SSU05_0662	1.56975	Up	0	ssu03440	Homologous recombination - Streptococcus suis 05ZYH33
SSU05_0663	1.57009	Up	8.93e-13	No_KEGG_entry
SSU05_0664	1.53121	Up	0	No_KEGG_entry
SSU05_0665	3.33552	Down	1.01e-244	ssu00260	Glycine, serine and threonine metabolism - Streptococcus suis 05ZYH33
SSU05_0665	3.33552	Down	1.01e-244	ssu00680	Methane metabolism - Streptococcus suis 05ZYH33
SSU05_0665	3.33552	Down	1.01e-244	ssu00750	Vitamin B6 metabolism - Streptococcus suis 05ZYH33
SSU05_0665	3.33552	Down	1.01e-244	ssu01100	Metabolic pathways - Streptococcus suis 05ZYH33
SSU05_0665	3.33552	Down	1.01e-244	ssu01120	Microbial metabolism in diverse environments - Streptococcus suis 05ZYH33
SSU05_0665	3.33552	Down	1.01e-244	ssu01130	Biosynthesis of antibiotics - Streptococcus suis 05ZYH33
SSU05_0665	3.33552	Down	1.01e-244	ssu01200	Carbon metabolism - Streptococcus suis 05ZYH33
SSU05_0665	3.33552	Down	1.01e-244	ssu01230	Biosynthesis of amino acids - Streptococcus suis 05ZYH33
SSU05_0666	2.82889	Down	2.28e-124	No_KEGG_entry
SSU05_0667	1.92269	Down	5.51e-77	ssu00260	Glycine, serine and threonine metabolism - Streptococcus suis 05ZYH33
SSU05_0667	1.92269	Down	5.51e-77	ssu00680	Methane metabolism - Streptococcus suis 05ZYH33
SSU05_0667	1.92269	Down	5.51e-77	ssu01100	Metabolic pathways - Streptococcus suis 05ZYH33
SSU05_0667	1.92269	Down	5.51e-77	ssu01120	Microbial metabolism in diverse environments - Streptococcus suis 05ZYH33
SSU05_0667	1.92269	Down	5.51e-77	ssu01130	Biosynthesis of antibiotics - Streptococcus suis 05ZYH33
SSU05_0667	1.92269	Down	5.51e-77	ssu01200	Carbon metabolism - Streptococcus suis 05ZYH33
SSU05_0667	1.92269	Down	5.51e-77	ssu01230	Biosynthesis of amino acids - Streptococcus suis 05ZYH33
SSU05_0668	2.31605	Down	3.28e-34	No_KEGG_entry
SSU05_0669	2.58911	Down	1.1e-37	No_KEGG_entry
SSU05_0670	1.78518	Down	7e-31	No_KEGG_entry
SSU05_0671	2.30054	Up	0	ssu03410	Base excision repair - Streptococcus suis 05ZYH33
SSU05_0672	3.16642	Up	1.19e-13	No_KEGG_entry
SSU05_0673	1.21529	Down	1.05e-33	No_KEGG_entry
SSU05_0675	2.13702	Down	1.3e-48	No_KEGG_entry
SSU05_0676	1.50804	Up	0.0316212	No_KEGG_entry
SSU05_0677	2.02017	Up	0	No_KEGG_entry
SSU05_0678	1.75122	Down	9.8e-06	No_KEGG_entry
SSU05_0679	3.08027	Up	0	No_KEGG_entry
SSU05_0680	1.32556	Down	6.53e-10	No_KEGG_entry
SSU05_0681	1.07103	Up	0.843414	No_KEGG_entry
SSU05_0682	1.7851	Up	2.49e-13	No_KEGG_entry
SSU05_0683	1.54581	Up	8.5e-13	No_KEGG_entry
SSU05_0684	1.43911	Up	1.47e-14	No_KEGG_entry
SSU05_0685	1.71782	Up	2.89e-07	No_KEGG_entry
SSU05_0686	1.92846	Down	0	ssu00010	Glycolysis / Gluconeogenesis - Streptococcus suis 05ZYH33
SSU05_0686	1.92846	Down	0	ssu00030	Pentose phosphate pathway - Streptococcus suis 05ZYH33
SSU05_0686	1.92846	Down	0	ssu00052	Galactose metabolism - Streptococcus suis 05ZYH33
SSU05_0686	1.92846	Down	0	ssu00230	Purine metabolism - Streptococcus suis 05ZYH33
SSU05_0686	1.92846	Down	0	ssu00500	Starch and sucrose metabolism - Streptococcus suis 05ZYH33
SSU05_0686	1.92846	Down	0	ssu00520	Amino sugar and nucleotide sugar metabolism - Streptococcus suis 05ZYH33
SSU05_0686	1.92846	Down	0	ssu00521	Streptomycin biosynthesis - Streptococcus suis 05ZYH33
SSU05_0686	1.92846	Down	0	ssu01100	Metabolic pathways - Streptococcus suis 05ZYH33
SSU05_0686	1.92846	Down	0	ssu01110	Biosynthesis of secondary metabolites - Streptococcus suis 05ZYH33
SSU05_0686	1.92846	Down	0	ssu01120	Microbial metabolism in diverse environments - Streptococcus suis 05ZYH33
SSU05_0686	1.92846	Down	0	ssu01130	Biosynthesis of antibiotics - Streptococcus suis 05ZYH33
SSU05_0687	3.47571	Up	0	No_KEGG_entry
SSU05_0688	2.89185	Up	0	ssu00770	Pantothenate and CoA biosynthesis - Streptococcus suis 05ZYH33
SSU05_0688	2.89185	Up	0	ssu01100	Metabolic pathways - Streptococcus suis 05ZYH33
SSU05_0689	3.65203	Up	0	ssu00770	Pantothenate and CoA biosynthesis - Streptococcus suis 05ZYH33
SSU05_0689	3.65203	Up	0	ssu01100	Metabolic pathways - Streptococcus suis 05ZYH33
SSU05_0690	2.4622	Down	0	ssu00670	One carbon pool by folate - Streptococcus suis 05ZYH33
SSU05_0690	2.4622	Down	0	ssu01100	Metabolic pathways - Streptococcus suis 05ZYH33
SSU05_0690	2.4622	Down	0	ssu01120	Microbial metabolism in diverse environments - Streptococcus suis 05ZYH33
SSU05_0690	2.4622	Down	0	ssu01200	Carbon metabolism - Streptococcus suis 05ZYH33
SSU05_0691	2.70688	Down	0	No_KEGG_entry
SSU05_0692	1.56798	Up	1.03e-12	No_KEGG_entry
SSU05_0693	1.18373	Up	6.57e-14	No_KEGG_entry
SSU05_0694	1.38038	Up	0	No_KEGG_entry
SSU05_0695	1.13261	Up	3.76e-07	No_KEGG_entry
SSU05_0696	2.69157	Up	0	No_KEGG_entry
SSU05_0697	2.48049	Up	1.45e-13	No_KEGG_entry
SSU05_0698	2.7875	Up	7.85e-13	No_KEGG_entry
SSU05_0699	1.77752	Up	5.41e-06	No_KEGG_entry
SSU05_0700	2.00288	Up	0	No_KEGG_entry
SSU05_0701	1.8414	Up	2.33e-12	ssu01130	Biosynthesis of antibiotics - Streptococcus suis 05ZYH33
SSU05_0702	2.22457	Up	4.49e-13	No_KEGG_entry
SSU05_0703	2.31511	Up	8.61e-13	No_KEGG_entry
SSU05_0704	2.4001	Up	8.59e-13	No_KEGG_entry
SSU05_0705	1.32784	Up	9.95e-07	No_KEGG_entry
SSU05_0706	2.02591	Up	2.58e-12	No_KEGG_entry
SSU05_0707	1.23147	Up	0.0865824	No_KEGG_entry
SSU05_0708	1.17534	Up	2.48e-05	No_KEGG_entry
SSU05_0709	11.0076	Down	5.07e-05	ssu00500	Starch and sucrose metabolism - Streptococcus suis 05ZYH33
SSU05_0709	11.0076	Down	5.07e-05	ssu02060	Phosphotransferase system (PTS) - Streptococcus suis 05ZYH33
SSU05_0710	1.02959	Up	0.970674	ssu00500	Starch and sucrose metabolism - Streptococcus suis 05ZYH33
SSU05_0710	1.02959	Up	0.970674	ssu02060	Phosphotransferase system (PTS) - Streptococcus suis 05ZYH33
SSU05_0711	2.47672	Down	0.00390474	ssu00500	Starch and sucrose metabolism - Streptococcus suis 05ZYH33
SSU05_0711	2.47672	Down	0.00390474	ssu02060	Phosphotransferase system (PTS) - Streptococcus suis 05ZYH33
SSU05_0712	#DIV/0!	Down	0.354286	ssu00500	Starch and sucrose metabolism - Streptococcus suis 05ZYH33
SSU05_0712	#DIV/0!	Down	0.354286	ssu02060	Phosphotransferase system (PTS) - Streptococcus suis 05ZYH33
SSU05_0713	1.51355	Down	0.0981236	ssu00500	Starch and sucrose metabolism - Streptococcus suis 05ZYH33
SSU05_0713	1.51355	Down	0.0981236	ssu02060	Phosphotransferase system (PTS) - Streptococcus suis 05ZYH33
SSU05_0714	1.07582	Down	0.359808	ssu00620	Pyruvate metabolism - Streptococcus suis 05ZYH33
SSU05_0714	1.07582	Down	0.359808	ssu00640	Propanoate metabolism - Streptococcus suis 05ZYH33
SSU05_0714	1.07582	Down	0.359808	ssu00650	Butanoate metabolism - Streptococcus suis 05ZYH33
SSU05_0714	1.07582	Down	0.359808	ssu01100	Metabolic pathways - Streptococcus suis 05ZYH33
SSU05_0715	2.50503	Up	3.09e-09	No_KEGG_entry
SSU05_0716	3.53169	Down	0	No_KEGG_entry
SSU05_0717	1.60588	Down	8.11e-22	ssu00561	Glycerolipid metabolism - Streptococcus suis 05ZYH33
SSU05_0717	1.60588	Down	8.11e-22	ssu00640	Propanoate metabolism - Streptococcus suis 05ZYH33
SSU05_0717	1.60588	Down	8.11e-22	ssu01100	Metabolic pathways - Streptococcus suis 05ZYH33
SSU05_0718	1.57159	Down	2.42e-102	ssu00260	Glycine, serine and threonine metabolism - Streptococcus suis 05ZYH33
SSU05_0718	1.57159	Down	2.42e-102	ssu00261	Monobactam biosynthesis - Streptococcus suis 05ZYH33
SSU05_0718	1.57159	Down	2.42e-102	ssu00270	Cysteine and methionine metabolism - Streptococcus suis 05ZYH33
SSU05_0718	1.57159	Down	2.42e-102	ssu00300	Lysine biosynthesis - Streptococcus suis 05ZYH33
SSU05_0718	1.57159	Down	2.42e-102	ssu01100	Metabolic pathways - Streptococcus suis 05ZYH33
SSU05_0718	1.57159	Down	2.42e-102	ssu01110	Biosynthesis of secondary metabolites - Streptococcus suis 05ZYH33
SSU05_0718	1.57159	Down	2.42e-102	ssu01120	Microbial metabolism in diverse environments - Streptococcus suis 05ZYH33
SSU05_0718	1.57159	Down	2.42e-102	ssu01130	Biosynthesis of antibiotics - Streptococcus suis 05ZYH33
SSU05_0718	1.57159	Down	2.42e-102	ssu01210	2-Oxocarboxylic acid metabolism - Streptococcus suis 05ZYH33
SSU05_0718	1.57159	Down	2.42e-102	ssu01230	Biosynthesis of amino acids - Streptococcus suis 05ZYH33
SSU05_0719	1.27443	Down	2.06e-18	ssu00261	Monobactam biosynthesis - Streptococcus suis 05ZYH33
SSU05_0719	1.27443	Down	2.06e-18	ssu00300	Lysine biosynthesis - Streptococcus suis 05ZYH33
SSU05_0719	1.27443	Down	2.06e-18	ssu01100	Metabolic pathways - Streptococcus suis 05ZYH33
SSU05_0719	1.27443	Down	2.06e-18	ssu01110	Biosynthesis of secondary metabolites - Streptococcus suis 05ZYH33
SSU05_0719	1.27443	Down	2.06e-18	ssu01120	Microbial metabolism in diverse environments - Streptococcus suis 05ZYH33
SSU05_0719	1.27443	Down	2.06e-18	ssu01130	Biosynthesis of antibiotics - Streptococcus suis 05ZYH33
SSU05_0719	1.27443	Down	2.06e-18	ssu01230	Biosynthesis of amino acids - Streptococcus suis 05ZYH33
SSU05_0720	1.68867	Up	5.64e-06	No_KEGG_entry
SSU05_0721	1.18338	Up	0.0670892	No_KEGG_entry
SSU05_0722	3.21056	Down	4.99e-07	ssu00561	Glycerolipid metabolism - Streptococcus suis 05ZYH33
SSU05_0722	3.21056	Down	4.99e-07	ssu01100	Metabolic pathways - Streptococcus suis 05ZYH33
SSU05_0723	2.96039	Down	7.75e-08	ssu00564	Glycerophospholipid metabolism - Streptococcus suis 05ZYH33
SSU05_0723	2.96039	Down	7.75e-08	ssu01110	Biosynthesis of secondary metabolites - Streptococcus suis 05ZYH33
SSU05_0724	3.62752	Down	0.000109622	No_KEGG_entry
SSU05_0725	1.03197	Down	0.797506	No_KEGG_entry
SSU05_0726	1.37595	Down	0.66236	No_KEGG_entry
SSU05_0727	1.29136	Up	0.0239256	No_KEGG_entry
SSU05_0728	1.0354	Up	6.77e-05	No_KEGG_entry
SSU05_0729	1.45833	Down	1.32e-89	ssu00230	Purine metabolism - Streptococcus suis 05ZYH33
SSU05_0729	1.45833	Down	1.32e-89	ssu00240	Pyrimidine metabolism - Streptococcus suis 05ZYH33
SSU05_0729	1.45833	Down	1.32e-89	ssu01100	Metabolic pathways - Streptococcus suis 05ZYH33
SSU05_0730	1.71262	Down	0	No_KEGG_entry
SSU05_0731	1.26015	Up	0	ssu03420	Nucleotide excision repair - Streptococcus suis 05ZYH33
SSU05_0731	1.26015	Up	0	ssu03430	Mismatch repair - Streptococcus suis 05ZYH33
SSU05_0732	2.25657	Down	0.00108369	No_KEGG_entry
SSU05_0733	1.22853	Down	0.284784	ssu00730	Thiamine metabolism - Streptococcus suis 05ZYH33
SSU05_0733	1.22853	Down	0.284784	ssu01100	Metabolic pathways - Streptococcus suis 05ZYH33
SSU05_0734	1.21128	Up	0.396368	ssu00730	Thiamine metabolism - Streptococcus suis 05ZYH33
SSU05_0734	1.21128	Up	0.396368	ssu01100	Metabolic pathways - Streptococcus suis 05ZYH33
SSU05_0735	1.33632	Up	0.199191	ssu00730	Thiamine metabolism - Streptococcus suis 05ZYH33
SSU05_0735	1.33632	Up	0.199191	ssu01100	Metabolic pathways - Streptococcus suis 05ZYH33
SSU05_0736	3.85828	Up	0	No_KEGG_entry
SSU05_0737	3.30679	Up	8.26e-14	ssu00240	Pyrimidine metabolism - Streptococcus suis 05ZYH33
SSU05_0737	3.30679	Up	8.26e-14	ssu01100	Metabolic pathways - Streptococcus suis 05ZYH33
SSU05_0738	2.42256	Up	5.72e-05	No_KEGG_entry
SSU05_0739	3.55456	Up	0	No_KEGG_entry
SSU05_0740	2.57361	Up	0	ssu02010	ABC transporters - Streptococcus suis 05ZYH33
SSU05_0741	3.80318	Up	0	ssu02010	ABC transporters - Streptococcus suis 05ZYH33
SSU05_0742	1.97807	Up	6.8e-11	ssu02010	ABC transporters - Streptococcus suis 05ZYH33
SSU05_0743	2.30428	Up	2.14e-12	No_KEGG_entry
SSU05_0744	1.95383	Up	0	No_KEGG_entry
SSU05_0745	2.03151	Up	7.88e-12	ssu00550	Peptidoglycan biosynthesis - Streptococcus suis 05ZYH33
SSU05_0745	2.03151	Up	7.88e-12	ssu01502	Vancomycin resistance - Streptococcus suis 05ZYH33
SSU05_0745	2.03151	Up	7.88e-12	ssu02020	Two-component system - Streptococcus suis 05ZYH33
SSU05_0746	1.26402	Up	1.55e-11	No_KEGG_entry
SSU05_0747	1.79062	Down	4.26e-178	No_KEGG_entry
SSU05_0748	1.72929	Down	5.25e-122	No_KEGG_entry
SSU05_0749	1.22522	Up	0	ssu03420	Nucleotide excision repair - Streptococcus suis 05ZYH33
SSU05_0750	1.31341	Down	0.202376	No_KEGG_entry
SSU05_0751	1.20518	Up	0	No_KEGG_entry
SSU05_0752	1.4942	Down	0.00103025	No_KEGG_entry
SSU05_0753	1.33261	Down	0	No_KEGG_entry
SSU05_0754	1.04502	Up	0.0199325	No_KEGG_entry
SSU05_0755	1.13899	Up	0	No_KEGG_entry
SSU05_0756	2.31666	Up	3.27e-12	ssu00561	Glycerolipid metabolism - Streptococcus suis 05ZYH33
SSU05_0756	2.31666	Up	3.27e-12	ssu00564	Glycerophospholipid metabolism - Streptococcus suis 05ZYH33
SSU05_0756	2.31666	Up	3.27e-12	ssu01100	Metabolic pathways - Streptococcus suis 05ZYH33
SSU05_0756	2.31666	Up	3.27e-12	ssu01110	Biosynthesis of secondary metabolites - Streptococcus suis 05ZYH33
SSU05_0757	1.11876	Up	1.77e-06	No_KEGG_entry
SSU05_0758	1.09005	Up	2.7e-08	No_KEGG_entry
SSU05_0759	1.49717	Up	0	No_KEGG_entry
SSU05_0760	1.24328	Up	1.63e-06	No_KEGG_entry
SSU05_0761	1.33539	Up	2.75e-12	No_KEGG_entry
SSU05_0762	1.25794	Up	0	No_KEGG_entry
SSU05_0763	2.10133	Up	9.21e-13	No_KEGG_entry
SSU05_0764	1.06447	Up	1.87e-09	No_KEGG_entry
SSU05_0765	1.52343	Up	6.51e-12	No_KEGG_entry
SSU05_0766	1.01811	Down	0.770178	No_KEGG_entry
SSU05_0767	1.77061	Down	4.18e-33	ssu00270	Cysteine and methionine metabolism - Streptococcus suis 05ZYH33
SSU05_0767	1.77061	Down	4.18e-33	ssu00280	Valine, leucine and isoleucine degradation - Streptococcus suis 05ZYH33
SSU05_0767	1.77061	Down	4.18e-33	ssu00290	Valine, leucine and isoleucine biosynthesis - Streptococcus suis 05ZYH33
SSU05_0767	1.77061	Down	4.18e-33	ssu00770	Pantothenate and CoA biosynthesis - Streptococcus suis 05ZYH33
SSU05_0767	1.77061	Down	4.18e-33	ssu01100	Metabolic pathways - Streptococcus suis 05ZYH33
SSU05_0767	1.77061	Down	4.18e-33	ssu01110	Biosynthesis of secondary metabolites - Streptococcus suis 05ZYH33
SSU05_0767	1.77061	Down	4.18e-33	ssu01130	Biosynthesis of antibiotics - Streptococcus suis 05ZYH33
SSU05_0767	1.77061	Down	4.18e-33	ssu01210	2-Oxocarboxylic acid metabolism - Streptococcus suis 05ZYH33
SSU05_0767	1.77061	Down	4.18e-33	ssu01230	Biosynthesis of amino acids - Streptococcus suis 05ZYH33
SSU05_0768	4.69371	Up	0	No_KEGG_entry
SSU05_0769	1.67042	Down	5.13e-303	ssu03010	Ribosome - Streptococcus suis 05ZYH33
SSU05_0770	1.98628	Down	4.8e-276	ssu03010	Ribosome - Streptococcus suis 05ZYH33
SSU05_0771	1.75122	Down	6.16e-08	No_KEGG_entry
SSU05_0772	2.1786	Down	0.03188	No_KEGG_entry
SSU05_0773	2.43532	Down	5.25e-28	No_KEGG_entry
SSU05_0774	1.10504	Up	0.00664384	ssu00260	Glycine, serine and threonine metabolism - Streptococcus suis 05ZYH33
SSU05_0774	1.10504	Up	0.00664384	ssu01100	Metabolic pathways - Streptococcus suis 05ZYH33
SSU05_0774	1.10504	Up	0.00664384	ssu01110	Biosynthesis of secondary metabolites - Streptococcus suis 05ZYH33
SSU05_0774	1.10504	Up	0.00664384	ssu01120	Microbial metabolism in diverse environments - Streptococcus suis 05ZYH33
SSU05_0774	1.10504	Up	0.00664384	ssu01130	Biosynthesis of antibiotics - Streptococcus suis 05ZYH33
SSU05_0774	1.10504	Up	0.00664384	ssu01230	Biosynthesis of amino acids - Streptococcus suis 05ZYH33
SSU05_0775	4.53754	Up	4.73e-13	No_KEGG_entry
SSU05_0776	1.03881	Down	0.115327	ssu00730	Thiamine metabolism - Streptococcus suis 05ZYH33
SSU05_0776	1.03881	Down	0.115327	ssu01100	Metabolic pathways - Streptococcus suis 05ZYH33
SSU05_0776	1.03881	Down	0.115327	ssu04122	Sulfur relay system - Streptococcus suis 05ZYH33
SSU05_0777	1.02204	Down	0.396342	ssu00730	Thiamine metabolism - Streptococcus suis 05ZYH33
SSU05_0777	1.02204	Down	0.396342	ssu01100	Metabolic pathways - Streptococcus suis 05ZYH33
SSU05_0777	1.02204	Down	0.396342	ssu04122	Sulfur relay system - Streptococcus suis 05ZYH33
SSU05_0778	1.06785	Down	0.037791	No_KEGG_entry
SSU05_0780	1.18738	Down	1.3e-06	No_KEGG_entry
SSU05_0781	1.175	Down	1.6e-76	ssu03010	Ribosome - Streptococcus suis 05ZYH33
SSU05_0782	1.7173	Down	0	ssu03010	Ribosome - Streptococcus suis 05ZYH33
SSU05_0783	1.19648	Down	0.542274	No_KEGG_entry
SSU05_0784	1.41664	Down	2.46e-39	No_KEGG_entry
SSU05_0785	1.13322	Down	0.0081659	ssu03060	Protein export - Streptococcus suis 05ZYH33
SSU05_0786	1.2292	Down	7.68e-13	No_KEGG_entry
SSU05_0787	1.06129	Up	0.345888	No_KEGG_entry
SSU05_0788	1.16865	Up	0.00326456	No_KEGG_entry
SSU05_0789	14.298	Up	0	ssu00240	Pyrimidine metabolism - Streptococcus suis 05ZYH33
SSU05_0789	14.298	Up	0	ssu01100	Metabolic pathways - Streptococcus suis 05ZYH33
SSU05_0790	14.5875	Up	1.36e-12	ssu00240	Pyrimidine metabolism - Streptococcus suis 05ZYH33
SSU05_0790	14.5875	Up	1.36e-12	ssu00250	Alanine, aspartate and glutamate metabolism - Streptococcus suis 05ZYH33
SSU05_0790	14.5875	Up	1.36e-12	ssu01100	Metabolic pathways - Streptococcus suis 05ZYH33
SSU05_0791	15.6136	Up	0	ssu00240	Pyrimidine metabolism - Streptococcus suis 05ZYH33
SSU05_0791	15.6136	Up	0	ssu00250	Alanine, aspartate and glutamate metabolism - Streptococcus suis 05ZYH33
SSU05_0791	15.6136	Up	0	ssu01100	Metabolic pathways - Streptococcus suis 05ZYH33
SSU05_0792	17.5805	Up	6.99e-12	ssu00240	Pyrimidine metabolism - Streptococcus suis 05ZYH33
SSU05_0792	17.5805	Up	6.99e-12	ssu00250	Alanine, aspartate and glutamate metabolism - Streptococcus suis 05ZYH33
SSU05_0792	17.5805	Up	6.99e-12	ssu01100	Metabolic pathways - Streptococcus suis 05ZYH33
SSU05_0793	2.08653	Up	0	No_KEGG_entry
SSU05_0794	1.74048	Up	3.58e-12	No_KEGG_entry
SSU05_0795	1.78836	Up	0	No_KEGG_entry
SSU05_0796	2.47404	Down	0	ssu03010	Ribosome - Streptococcus suis 05ZYH33
SSU05_0797	1.12913	Down	2.11e-06	No_KEGG_entry
SSU05_0798	2.07787	Down	2.52e-62	ssu02010	ABC transporters - Streptococcus suis 05ZYH33
SSU05_0799	2.32337	Down	2.24e-68	No_KEGG_entry
SSU05_0800	3.37005	Down	2.68e-138	No_KEGG_entry
SSU05_0801	1.01921	Up	0.37833	ssu00260	Glycine, serine and threonine metabolism - Streptococcus suis 05ZYH33
SSU05_0801	1.01921	Up	0.37833	ssu00270	Cysteine and methionine metabolism - Streptococcus suis 05ZYH33
SSU05_0801	1.01921	Up	0.37833	ssu00300	Lysine biosynthesis - Streptococcus suis 05ZYH33
SSU05_0801	1.01921	Up	0.37833	ssu01100	Metabolic pathways - Streptococcus suis 05ZYH33
SSU05_0801	1.01921	Up	0.37833	ssu01110	Biosynthesis of secondary metabolites - Streptococcus suis 05ZYH33
SSU05_0801	1.01921	Up	0.37833	ssu01120	Microbial metabolism in diverse environments - Streptococcus suis 05ZYH33
SSU05_0801	1.01921	Up	0.37833	ssu01130	Biosynthesis of antibiotics - Streptococcus suis 05ZYH33
SSU05_0801	1.01921	Up	0.37833	ssu01230	Biosynthesis of amino acids - Streptococcus suis 05ZYH33
SSU05_0802	1.27059	Down	2.76e-33	No_KEGG_entry
SSU05_0803	1.06037	Down	0.0236082	ssu00260	Glycine, serine and threonine metabolism - Streptococcus suis 05ZYH33
SSU05_0803	1.06037	Down	0.0236082	ssu01100	Metabolic pathways - Streptococcus suis 05ZYH33
SSU05_0803	1.06037	Down	0.0236082	ssu01110	Biosynthesis of secondary metabolites - Streptococcus suis 05ZYH33
SSU05_0803	1.06037	Down	0.0236082	ssu01120	Microbial metabolism in diverse environments - Streptococcus suis 05ZYH33
SSU05_0803	1.06037	Down	0.0236082	ssu01230	Biosynthesis of amino acids - Streptococcus suis 05ZYH33
SSU05_0804	1.03321	Down	0.21729	ssu00520	Amino sugar and nucleotide sugar metabolism - Streptococcus suis 05ZYH33
SSU05_0804	1.03321	Down	0.21729	ssu00550	Peptidoglycan biosynthesis - Streptococcus suis 05ZYH33
SSU05_0804	1.03321	Down	0.21729	ssu01100	Metabolic pathways - Streptococcus suis 05ZYH33
SSU05_0805	1.10435	Down	2.49e-06	ssu02010	ABC transporters - Streptococcus suis 05ZYH33
SSU05_0806	1.20708	Down	4.1e-18	ssu02010	ABC transporters - Streptococcus suis 05ZYH33
SSU05_0807	1.52703	Down	1.02e-55	ssu02010	ABC transporters - Streptococcus suis 05ZYH33
SSU05_0808	1.64005	Down	3.31e-146	ssu02010	ABC transporters - Streptococcus suis 05ZYH33
SSU05_0809	1.17602	Down	5.71e-05	No_KEGG_entry
SSU05_0810	1.37595	Down	0.000269088	No_KEGG_entry
SSU05_0811	2.4259	Down	9.31e-35	No_KEGG_entry
SSU05_0812	2.52864	Down	2.23e-201	No_KEGG_entry
SSU05_0813	1.88445	Up	6.57e-12	ssu03410	Base excision repair - Streptococcus suis 05ZYH33
SSU05_0814	2.17414	Up	5.91e-12	No_KEGG_entry
SSU05_0815	13.6264	Up	0	ssu00230	Purine metabolism - Streptococcus suis 05ZYH33
SSU05_0816	1.82434	Up	1.96e-13	No_KEGG_entry
SSU05_0817	1.61827	Up	5.37e-07	No_KEGG_entry
SSU05_0818	2.05245	Up	1.75e-11	No_KEGG_entry
SSU05_0819	2.13948	Up	2.22e-12	No_KEGG_entry
SSU05_0820	1.74635	Up	0	No_KEGG_entry
SSU05_0821	1.64763	Up	0	ssu00350	Tyrosine metabolism - Streptococcus suis 05ZYH33
SSU05_0821	1.64763	Up	0	ssu00360	Phenylalanine metabolism - Streptococcus suis 05ZYH33
SSU05_0821	1.64763	Up	0	ssu00400	Phenylalanine, tyrosine and tryptophan biosynthesis - Streptococcus suis 05ZYH33
SSU05_0821	1.64763	Up	0	ssu00401	Novobiocin biosynthesis - Streptococcus suis 05ZYH33
SSU05_0821	1.64763	Up	0	ssu01100	Metabolic pathways - Streptococcus suis 05ZYH33
SSU05_0821	1.64763	Up	0	ssu01110	Biosynthesis of secondary metabolites - Streptococcus suis 05ZYH33
SSU05_0821	1.64763	Up	0	ssu01130	Biosynthesis of antibiotics - Streptococcus suis 05ZYH33
SSU05_0821	1.64763	Up	0	ssu01230	Biosynthesis of amino acids - Streptococcus suis 05ZYH33
SSU05_0822	1.49548	Up	0	No_KEGG_entry
SSU05_0823	1.2334	Up	0	ssu00051	Fructose and mannose metabolism - Streptococcus suis 05ZYH33
SSU05_0824	1.00472	Down	0.68486	ssu00051	Fructose and mannose metabolism - Streptococcus suis 05ZYH33
SSU05_0824	1.00472	Down	0.68486	ssu01100	Metabolic pathways - Streptococcus suis 05ZYH33
SSU05_0824	1.00472	Down	0.68486	ssu01120	Microbial metabolism in diverse environments - Streptococcus suis 05ZYH33
SSU05_0824	1.00472	Down	0.68486	ssu02060	Phosphotransferase system (PTS) - Streptococcus suis 05ZYH33
SSU05_0825	1.35768	Down	1.41e-68	ssu00051	Fructose and mannose metabolism - Streptococcus suis 05ZYH33
SSU05_0825	1.35768	Down	1.41e-68	ssu01100	Metabolic pathways - Streptococcus suis 05ZYH33
SSU05_0825	1.35768	Down	1.41e-68	ssu01120	Microbial metabolism in diverse environments - Streptococcus suis 05ZYH33
SSU05_0825	1.35768	Down	1.41e-68	ssu02060	Phosphotransferase system (PTS) - Streptococcus suis 05ZYH33
SSU05_0826	1.27598	Up	4.36e-10	No_KEGG_entry
SSU05_0827	1.12072	Down	3.63e-11	No_KEGG_entry
SSU05_0828	1.31081	Down	2.23e-44	ssu00261	Monobactam biosynthesis - Streptococcus suis 05ZYH33
SSU05_0828	1.31081	Down	2.23e-44	ssu00300	Lysine biosynthesis - Streptococcus suis 05ZYH33
SSU05_0828	1.31081	Down	2.23e-44	ssu01100	Metabolic pathways - Streptococcus suis 05ZYH33
SSU05_0828	1.31081	Down	2.23e-44	ssu01110	Biosynthesis of secondary metabolites - Streptococcus suis 05ZYH33
SSU05_0828	1.31081	Down	2.23e-44	ssu01120	Microbial metabolism in diverse environments - Streptococcus suis 05ZYH33
SSU05_0828	1.31081	Down	2.23e-44	ssu01130	Biosynthesis of antibiotics - Streptococcus suis 05ZYH33
SSU05_0828	1.31081	Down	2.23e-44	ssu01230	Biosynthesis of amino acids - Streptococcus suis 05ZYH33
SSU05_0829	1.24993	Down	3.12e-20	No_KEGG_entry
SSU05_0830	1.45188	Down	7.53e-122	No_KEGG_entry
SSU05_0831	1.704	Down	4.64e-12	No_KEGG_entry
SSU05_0832	1.43252	Down	4.84e-38	ssu00010	Glycolysis / Gluconeogenesis - Streptococcus suis 05ZYH33
SSU05_0832	1.43252	Down	4.84e-38	ssu00052	Galactose metabolism - Streptococcus suis 05ZYH33
SSU05_0832	1.43252	Down	4.84e-38	ssu00500	Starch and sucrose metabolism - Streptococcus suis 05ZYH33
SSU05_0832	1.43252	Down	4.84e-38	ssu00520	Amino sugar and nucleotide sugar metabolism - Streptococcus suis 05ZYH33
SSU05_0832	1.43252	Down	4.84e-38	ssu00521	Streptomycin biosynthesis - Streptococcus suis 05ZYH33
SSU05_0832	1.43252	Down	4.84e-38	ssu01100	Metabolic pathways - Streptococcus suis 05ZYH33
SSU05_0832	1.43252	Down	4.84e-38	ssu01110	Biosynthesis of secondary metabolites - Streptococcus suis 05ZYH33
SSU05_0832	1.43252	Down	4.84e-38	ssu01120	Microbial metabolism in diverse environments - Streptococcus suis 05ZYH33
SSU05_0832	1.43252	Down	4.84e-38	ssu01130	Biosynthesis of antibiotics - Streptococcus suis 05ZYH33
SSU05_0832	1.43252	Down	4.84e-38	ssu01200	Carbon metabolism - Streptococcus suis 05ZYH33
SSU05_0833	3.91306	Up	2.82e-12	No_KEGG_entry
SSU05_0834	1.97436	Up	2.64e-12	ssu00240	Pyrimidine metabolism - Streptococcus suis 05ZYH33
SSU05_0834	1.97436	Up	2.64e-12	ssu00670	One carbon pool by folate - Streptococcus suis 05ZYH33
SSU05_0834	1.97436	Up	2.64e-12	ssu01100	Metabolic pathways - Streptococcus suis 05ZYH33
SSU05_0835	1.22089	Up	0	ssu00670	One carbon pool by folate - Streptococcus suis 05ZYH33
SSU05_0835	1.22089	Up	0	ssu00790	Folate biosynthesis - Streptococcus suis 05ZYH33
SSU05_0835	1.22089	Up	0	ssu01100	Metabolic pathways - Streptococcus suis 05ZYH33
SSU05_0836	1.79994	Up	0	No_KEGG_entry
SSU05_0837	1.15186	Up	0	No_KEGG_entry
SSU05_0838	1.15903	Up	0.153957	No_KEGG_entry
SSU05_0839	1.19563	Up	9.68e-11	ssu00230	Purine metabolism - Streptococcus suis 05ZYH33
SSU05_0839	1.19563	Up	9.68e-11	ssu00240	Pyrimidine metabolism - Streptococcus suis 05ZYH33
SSU05_0839	1.19563	Up	9.68e-11	ssu01100	Metabolic pathways - Streptococcus suis 05ZYH33
SSU05_0839	1.19563	Up	9.68e-11	ssu01110	Biosynthesis of secondary metabolites - Streptococcus suis 05ZYH33
SSU05_0839	1.19563	Up	9.68e-11	ssu01130	Biosynthesis of antibiotics - Streptococcus suis 05ZYH33
SSU05_0840	4.39335	Up	0	No_KEGG_entry
SSU05_0841	1.10005	Down	6.19e-21	No_KEGG_entry
SSU05_0842	1.22034	Down	0.0761882	ssu00362	Benzoate degradation - Streptococcus suis 05ZYH33
SSU05_0842	1.22034	Down	0.0761882	ssu01100	Metabolic pathways - Streptococcus suis 05ZYH33
SSU05_0842	1.22034	Down	0.0761882	ssu01120	Microbial metabolism in diverse environments - Streptococcus suis 05ZYH33
SSU05_0842	1.22034	Down	0.0761882	ssu01220	Degradation of aromatic compounds - Streptococcus suis 05ZYH33
SSU05_0843	1.20563	Up	0.00603194	No_KEGG_entry
SSU05_0844	1.3563	Down	0.0714126	No_KEGG_entry
SSU05_0845	2.59903	Down	1.8e-06	No_KEGG_entry
SSU05_0846	1.02913	Down	0.555024	ssu00240	Pyrimidine metabolism - Streptococcus suis 05ZYH33
SSU05_0846	1.02913	Down	0.555024	ssu01100	Metabolic pathways - Streptococcus suis 05ZYH33
SSU05_0847	1.57006	Up	0	ssu00240	Pyrimidine metabolism - Streptococcus suis 05ZYH33
SSU05_0847	1.57006	Up	0	ssu01100	Metabolic pathways - Streptococcus suis 05ZYH33
SSU05_0848	1.11886	Up	0	No_KEGG_entry
SSU05_0849	1.05622	Up	0.00373998	No_KEGG_entry
SSU05_0850	1.16577	Down	6.36e-20	No_KEGG_entry
SSU05_0851	1.21682	Down	2.55e-17	No_KEGG_entry
SSU05_0852	1.31742	Down	1.19e-115	ssu00260	Glycine, serine and threonine metabolism - Streptococcus suis 05ZYH33
SSU05_0852	1.31742	Down	1.19e-115	ssu00460	Cyanoamino acid metabolism - Streptococcus suis 05ZYH33
SSU05_0852	1.31742	Down	1.19e-115	ssu00630	Glyoxylate and dicarboxylate metabolism - Streptococcus suis 05ZYH33
SSU05_0852	1.31742	Down	1.19e-115	ssu00670	One carbon pool by folate - Streptococcus suis 05ZYH33
SSU05_0852	1.31742	Down	1.19e-115	ssu00680	Methane metabolism - Streptococcus suis 05ZYH33
SSU05_0852	1.31742	Down	1.19e-115	ssu01100	Metabolic pathways - Streptococcus suis 05ZYH33
SSU05_0852	1.31742	Down	1.19e-115	ssu01110	Biosynthesis of secondary metabolites - Streptococcus suis 05ZYH33
SSU05_0852	1.31742	Down	1.19e-115	ssu01120	Microbial metabolism in diverse environments - Streptococcus suis 05ZYH33
SSU05_0852	1.31742	Down	1.19e-115	ssu01130	Biosynthesis of antibiotics - Streptococcus suis 05ZYH33
SSU05_0852	1.31742	Down	1.19e-115	ssu01200	Carbon metabolism - Streptococcus suis 05ZYH33
SSU05_0852	1.31742	Down	1.19e-115	ssu01230	Biosynthesis of amino acids - Streptococcus suis 05ZYH33
SSU05_0853	1.03864	Up	0.140343	No_KEGG_entry
SSU05_0854	1.05862	Up	0.0308872	No_KEGG_entry
SSU05_0855	1.41577	Up	1.49e-11	No_KEGG_entry
SSU05_0856	1.63398	Up	2.05e-11	No_KEGG_entry
SSU05_0857	1.80479	Up	0	No_KEGG_entry
SSU05_0858	1.60374	Up	5.55e-12	No_KEGG_entry
SSU05_0859	1.52744	Up	0.0001163	No_KEGG_entry
SSU05_0860	2.04328	Up	0	No_KEGG_entry
SSU05_0861	1.90689	Up	0	No_KEGG_entry
SSU05_0862	3.71087	Up	1.47e-13	No_KEGG_entry
SSU05_0863	4.14588	Up	1.33e-14	No_KEGG_entry
SSU05_0864	7.9625	Up	0	No_KEGG_entry
SSU05_0865	7.35577	Up	8.46e-14	No_KEGG_entry
SSU05_0866	3.92791	Up	3.67e-13	No_KEGG_entry
SSU05_0867	1.59758	Up	2.93e-05	No_KEGG_entry
SSU05_0868	1.66473	Up	2.41e-06	No_KEGG_entry
SSU05_0869	2.9664	Up	3.15e-14	No_KEGG_entry
SSU05_0870	3.68263	Up	0	No_KEGG_entry
SSU05_0871	6.41978	Up	4.55e-12	No_KEGG_entry
SSU05_0872	3.75742	Up	0	No_KEGG_entry
SSU05_0873	1.35426	Down	2.62e-152	ssu00230	Purine metabolism - Streptococcus suis 05ZYH33
SSU05_0873	1.35426	Down	2.62e-152	ssu01100	Metabolic pathways - Streptococcus suis 05ZYH33
SSU05_0874	2.25639	Up	0	No_KEGG_entry
SSU05_0875	2.59967	Up	7.41e-13	No_KEGG_entry
SSU05_0876	1.10717	Up	0	ssu02024	Quorum sensing - Streptococcus suis 05ZYH33
SSU05_0876	1.10717	Up	0	ssu03060	Protein export - Streptococcus suis 05ZYH33
SSU05_0876	1.10717	Up	0	ssu03070	Bacterial secretion system - Streptococcus suis 05ZYH33
SSU05_0877	1.05781	Down	0.327516	No_KEGG_entry
SSU05_0878	1.28192	Down	5.67e-08	No_KEGG_entry
SSU05_0879	1.58981	Up	1.46e-08	No_KEGG_entry
SSU05_0880	3.06165	Up	4.21e-13	No_KEGG_entry
SSU05_0881	1.10125	Down	0.0297948	No_KEGG_entry
SSU05_0882	1.23434	Down	3.57e-16	No_KEGG_entry
SSU05_0883	1.23651	Down	8.76e-09	No_KEGG_entry
SSU05_0884	1.08817	Down	0.16381	No_KEGG_entry
SSU05_0885	1.13276	Down	0.217088	No_KEGG_entry
SSU05_0886	1.96794	Down	5.8e-12	No_KEGG_entry
SSU05_0887	1.09598	Down	0.2188	No_KEGG_entry
SSU05_0888	1.63656	Up	0	No_KEGG_entry
SSU05_0889	1.73306	Up	0.096441	No_KEGG_entry
SSU05_0890	2.67388	Up	9.77e-15	No_KEGG_entry
SSU05_0891	2.14262	Up	0	No_KEGG_entry
SSU05_0892	4.03852	Up	3e-14	ssu02010	ABC transporters - Streptococcus suis 05ZYH33
SSU05_0893	3.52653	Up	2.6e-13	ssu02010	ABC transporters - Streptococcus suis 05ZYH33
SSU05_0894	4.40432	Up	8.28e-14	ssu02010	ABC transporters - Streptococcus suis 05ZYH33
SSU05_0895	3.13227	Up	0	ssu02020	Two-component system - Streptococcus suis 05ZYH33
SSU05_0895	3.13227	Up	0	ssu02024	Quorum sensing - Streptococcus suis 05ZYH33
SSU05_0896	2.12306	Up	4.27e-12	No_KEGG_entry
SSU05_0897	2.05125	Up	1.04e-12	No_KEGG_entry
SSU05_0898	2.28986	Up	4.17e-12	No_KEGG_entry
SSU05_0899	3.06379	Up	9.61e-14	No_KEGG_entry
SSU05_0900	1.35533	Up	2.26e-11	No_KEGG_entry
SSU05_0901	1.24873	Up	0	No_KEGG_entry
SSU05_0902	1.38021	Down	5.41e-20	No_KEGG_entry
SSU05_0903	3.32252	Up	2.24e-12	No_KEGG_entry
SSU05_0904	1.43774	Up	0.0439222	No_KEGG_entry
SSU05_0905	1.75239	Up	5.05e-07	No_KEGG_entry
SSU05_0906	4.1293	Up	0	ssu02020	Two-component system - Streptococcus suis 05ZYH33
SSU05_0906	4.1293	Up	0	ssu02024	Quorum sensing - Streptococcus suis 05ZYH33
SSU05_0907	5.2867	Up	0	ssu02020	Two-component system - Streptococcus suis 05ZYH33
SSU05_0907	5.2867	Up	0	ssu02024	Quorum sensing - Streptococcus suis 05ZYH33
SSU05_0908	6.7621	Up	9.71e-12	No_KEGG_entry
SSU05_0909	2.57164	Up	2.37e-08	No_KEGG_entry
SSU05_0910	2.30143	Up	1.59e-08	No_KEGG_entry
SSU05_0911	2.60746	Up	0	No_KEGG_entry
SSU05_0912	3.99722	Up	2.2e-14	ssu00250	Alanine, aspartate and glutamate metabolism - Streptococcus suis 05ZYH33
SSU05_0912	3.99722	Up	2.2e-14	ssu01100	Metabolic pathways - Streptococcus suis 05ZYH33
SSU05_0912	3.99722	Up	2.2e-14	ssu01110	Biosynthesis of secondary metabolites - Streptococcus suis 05ZYH33
SSU05_0913	1.40435	Up	7.85e-13	No_KEGG_entry
SSU05_0914	1.62312	Up	3.16e-08	No_KEGG_entry
SSU05_0915	1.79635	Up	1.19e-13	No_KEGG_entry
SSU05_0916	7.10618	Up	7.68e-14	No_KEGG_entry
SSU05_0917	1.6978	Up	0	No_KEGG_entry
SSU05_0918	1.12578	Down	0.76257	No_KEGG_entry
SSU05_0919	1.65402	Up	0.022239	No_KEGG_entry
SSU05_0920	5.33354	Up	0	No_KEGG_entry
SSU05_0922	4.02485	Up	0	No_KEGG_entry
SSU05_0923	#DIV/0!	Down	8.16e-07	No_KEGG_entry
SSU05_0924	2.61431	Down	0.011493	No_KEGG_entry
SSU05_0925	1.24227	Up	0.11105	No_KEGG_entry
SSU05_0926	2.05235	Up	2.71e-13	No_KEGG_entry
SSU05_0927	6.9043	Up	0.00176059	No_KEGG_entry
SSU05_0928	2.1803	Up	0.00292282	No_KEGG_entry
SSU05_0929	2.75191	Down	0.143919	No_KEGG_entry
SSU05_0930	1.45458	Down	0.109724	No_KEGG_entry
SSU05_0931	2.21928	Down	0.000385434	No_KEGG_entry
SSU05_0932	4.47185	Down	0.00460628	No_KEGG_entry
SSU05_0933	1.09015	Up	0.95068	No_KEGG_entry
SSU05_0934	2.10969	Up	0	No_KEGG_entry
SSU05_0935	1.58269	Up	0	No_KEGG_entry
SSU05_0936	1.21499	Up	6.22e-06	No_KEGG_entry
SSU05_0937	1.20843	Up	0.0006849	No_KEGG_entry
SSU05_0938	1.83461	Down	0.253748	No_KEGG_entry
SSU05_0939	1.27184	Up	0.760258	No_KEGG_entry
SSU05_0940	1.27184	Up	0.53389	No_KEGG_entry
SSU05_0941	1.76908	Down	0.0479852	No_KEGG_entry
SSU05_0942	1.03551	Down	0.809882	No_KEGG_entry
SSU05_0943	3.10298	Up	5.62e-14	ssu02020	Two-component system - Streptococcus suis 05ZYH33
SSU05_0944	2.18222	Up	0	ssu02020	Two-component system - Streptococcus suis 05ZYH33
SSU05_0945	8.2021	Up	2.73e-06	No_KEGG_entry
SSU05_0946	3.23286	Up	0	No_KEGG_entry
SSU05_0947	5.33218	Up	2.44e-15	ssu02010	ABC transporters - Streptococcus suis 05ZYH33
SSU05_0948	1.7131	Up	0.0153409	ssu02010	ABC transporters - Streptococcus suis 05ZYH33
SSU05_0949	2.43383	Up	5.07e-08	No_KEGG_entry
SSU05_0950	0	Up	0.388444	No_KEGG_entry
SSU05_0951	1.55736	Up	0.177243	No_KEGG_entry
SSU05_0952	1.09203	Down	0.63014	No_KEGG_entry
SSU05_0953	1.37214	Up	0.00391306	No_KEGG_entry
SSU05_0954	1.09871	Down	0.461344	No_KEGG_entry
SSU05_0955	1.06794	Up	0.307652	No_KEGG_entry
SSU05_0956	1.12494	Up	0.0753382	No_KEGG_entry
SSU05_0957	1.57943	Up	7.02e-10	No_KEGG_entry
SSU05_0958	1.17982	Up	0.047894	No_KEGG_entry
SSU05_0959	1.27743	Up	1.06e-10	No_KEGG_entry
SSU05_0960	3.99389	Up	0	No_KEGG_entry
SSU05_0961	1.83519	Up	9.54e-13	No_KEGG_entry
SSU05_0962	1.01793	Down	0.524592	No_KEGG_entry
SSU05_0963	1.54795	Down	0.0704102	No_KEGG_entry
SSU05_0964	1.49062	Down	0.30982	No_KEGG_entry
SSU05_0965	1.17082	Down	0.0255622	No_KEGG_entry
SSU05_0966	1.57466	Up	0.00509534	No_KEGG_entry
SSU05_0967	1.21128	Up	0.192644	No_KEGG_entry
SSU05_0968	2.28015	Down	2.76e-08	No_KEGG_entry
SSU05_0969	1.68172	Down	0.000492586	No_KEGG_entry
SSU05_0970	2.75191	Down	0.143919	No_KEGG_entry
SSU05_0971	1.43329	Down	0.202992	No_KEGG_entry
SSU05_0972	9.63168	Down	0.0110906	No_KEGG_entry
SSU05_0973	1.59218	Down	0.00424194	ssu03070	Bacterial secretion system - Streptococcus suis 05ZYH33
SSU05_0974	2.98124	Down	0.0219198	No_KEGG_entry
SSU05_0975	6.32939	Down	1.72e-05	No_KEGG_entry
SSU05_0976	2.06393	Down	0.25444	No_KEGG_entry
SSU05_0977	1.81692	Up	0.159211	No_KEGG_entry
SSU05_0978	1.03197	Down	0.899612	No_KEGG_entry
SSU05_0979	1.39214	Down	0.0301748	ssu00270	Cysteine and methionine metabolism - Streptococcus suis 05ZYH33
SSU05_0979	1.39214	Down	0.0301748	ssu01100	Metabolic pathways - Streptococcus suis 05ZYH33
SSU05_0980	1.45354	Up	0.87925	No_KEGG_entry
SSU05_0981	1.3854	Up	0.137836	No_KEGG_entry
SSU05_0982	2.1803	Up	0.60409	No_KEGG_entry
SSU05_0983	1.11057	Down	3.92e-43	ssu03010	Ribosome - Streptococcus suis 05ZYH33
SSU05_0984	1.05874	Down	1.48e-15	ssu03010	Ribosome - Streptococcus suis 05ZYH33
SSU05_0985	4.23489	Up	2.07e-11	No_KEGG_entry
SSU05_0986	2.75191	Down	0.235758	No_KEGG_entry
SSU05_0987	1.27184	Up	0.760258	No_KEGG_entry
SSU05_0988	1.63523	Up	0.161656	No_KEGG_entry
SSU05_0989	2.19492	Up	7.84e-14	No_KEGG_entry
SSU05_0990	3.55866	Up	5.33e-15	No_KEGG_entry
SSU05_0991	3.1288	Up	0	No_KEGG_entry
SSU05_0992	2.53876	Up	0	No_KEGG_entry
SSU05_0993	11.6996	Up	4.42e-13	No_KEGG_entry
SSU05_0994	8.05338	Up	1.04e-12	No_KEGG_entry
SSU05_0995	1.04784	Up	0.0772706	No_KEGG_entry
SSU05_0996	1.477	Up	0	ssu03030	DNA replication - Streptococcus suis 05ZYH33
SSU05_0997	1.1763	Up	2.28e-09	No_KEGG_entry
SSU05_0998	1.31127	Up	0	No_KEGG_entry
SSU05_0999	1.84615	Down	9.26e-38	No_KEGG_entry
SSU05_1000	2.85162	Down	0	No_KEGG_entry
SSU05_1001	2.94127	Down	2.31e-253	No_KEGG_entry
SSU05_1002	2.18956	Up	3.63e-11	ssu00240	Pyrimidine metabolism - Streptococcus suis 05ZYH33
SSU05_1002	2.18956	Up	3.63e-11	ssu01100	Metabolic pathways - Streptococcus suis 05ZYH33
SSU05_1003	1.96473	Up	0	ssu03410	Base excision repair - Streptococcus suis 05ZYH33
SSU05_1004	2.77276	Up	2.54e-12	No_KEGG_entry
SSU05_1007	8.95172	Up	2.59e-13	ssu00240	Pyrimidine metabolism - Streptococcus suis 05ZYH33
SSU05_1007	8.95172	Up	2.59e-13	ssu01100	Metabolic pathways - Streptococcus suis 05ZYH33
SSU05_1008	10.0719	Up	0	ssu00190	Oxidative phosphorylation - Streptococcus suis 05ZYH33
SSU05_1009	6.2064	Up	1.38e-13	ssu00240	Pyrimidine metabolism - Streptococcus suis 05ZYH33
SSU05_1009	6.2064	Up	1.38e-13	ssu01100	Metabolic pathways - Streptococcus suis 05ZYH33
SSU05_1010	12.0236	Up	0	ssu00240	Pyrimidine metabolism - Streptococcus suis 05ZYH33
SSU05_1010	12.0236	Up	0	ssu01100	Metabolic pathways - Streptococcus suis 05ZYH33
SSU05_1011	11.7409	Up	0	ssu00240	Pyrimidine metabolism - Streptococcus suis 05ZYH33
SSU05_1011	11.7409	Up	0	ssu01100	Metabolic pathways - Streptococcus suis 05ZYH33
SSU05_1012	2.33969	Up	0	No_KEGG_entry
SSU05_1013	1.20346	Down	2.16e-23	ssu00500	Starch and sucrose metabolism - Streptococcus suis 05ZYH33
SSU05_1013	1.20346	Down	2.16e-23	ssu00520	Amino sugar and nucleotide sugar metabolism - Streptococcus suis 05ZYH33
SSU05_1013	1.20346	Down	2.16e-23	ssu01100	Metabolic pathways - Streptococcus suis 05ZYH33
SSU05_1013	1.20346	Down	2.16e-23	ssu01110	Biosynthesis of secondary metabolites - Streptococcus suis 05ZYH33
SSU05_1014	1.16642	Down	2.16e-30	ssu00500	Starch and sucrose metabolism - Streptococcus suis 05ZYH33
SSU05_1014	1.16642	Down	2.16e-30	ssu00520	Amino sugar and nucleotide sugar metabolism - Streptococcus suis 05ZYH33
SSU05_1014	1.16642	Down	2.16e-30	ssu01100	Metabolic pathways - Streptococcus suis 05ZYH33
SSU05_1014	1.16642	Down	2.16e-30	ssu01110	Biosynthesis of secondary metabolites - Streptococcus suis 05ZYH33
SSU05_1015	1.09997	Down	1.65e-08	ssu00500	Starch and sucrose metabolism - Streptococcus suis 05ZYH33
SSU05_1015	1.09997	Down	1.65e-08	ssu01100	Metabolic pathways - Streptococcus suis 05ZYH33
SSU05_1015	1.09997	Down	1.65e-08	ssu01110	Biosynthesis of secondary metabolites - Streptococcus suis 05ZYH33
SSU05_1016	1.16158	Down	9.78e-11	ssu00500	Starch and sucrose metabolism - Streptococcus suis 05ZYH33
SSU05_1016	1.16158	Down	9.78e-11	ssu01100	Metabolic pathways - Streptococcus suis 05ZYH33
SSU05_1016	1.16158	Down	9.78e-11	ssu01110	Biosynthesis of secondary metabolites - Streptococcus suis 05ZYH33
SSU05_1017	2.90162	Down	5.47e-37	No_KEGG_entry
SSU05_1018	3.62399	Down	5.56e-23	No_KEGG_entry
SSU05_1020	1.76295	Up	2.64e-12	No_KEGG_entry
SSU05_1021	2.0077	Up	2.5e-08	No_KEGG_entry
SSU05_1022	1.57452	Up	0	No_KEGG_entry
SSU05_1023	3.60049	Up	0	No_KEGG_entry
SSU05_1024	1.98894	Up	0	ssu03420	Nucleotide excision repair - Streptococcus suis 05ZYH33
SSU05_1025	1.46291	Up	0	ssu03420	Nucleotide excision repair - Streptococcus suis 05ZYH33
SSU05_1026	2.26796	Down	1.04e-265	No_KEGG_entry
SSU05_1027	2.39927	Down	0	No_KEGG_entry
SSU05_1028	#DIV/0!	Down	0	No_KEGG_entry
SSU05_1029	7.23034	Down	0	No_KEGG_entry
SSU05_1030	3.6598	Up	0	No_KEGG_entry
SSU05_1031	6.869	Up	0	No_KEGG_entry
SSU05_1033	5.5575	Up	0	ssu00270	Cysteine and methionine metabolism - Streptococcus suis 05ZYH33
SSU05_1033	5.5575	Up	0	ssu01100	Metabolic pathways - Streptococcus suis 05ZYH33
SSU05_1034	12.7607	Up	6.13e-14	No_KEGG_entry
SSU05_1035	1.20196	Up	0.302238	No_KEGG_entry
SSU05_1036	1.76657	Up	0	ssu00052	Galactose metabolism - Streptococcus suis 05ZYH33
SSU05_1036	1.76657	Up	0	ssu01100	Metabolic pathways - Streptococcus suis 05ZYH33
SSU05_1037	1.35918	Up	1.85e-06	ssu00052	Galactose metabolism - Streptococcus suis 05ZYH33
SSU05_1037	1.35918	Up	1.85e-06	ssu01100	Metabolic pathways - Streptococcus suis 05ZYH33
SSU05_1037	1.35918	Up	1.85e-06	ssu02060	Phosphotransferase system (PTS) - Streptococcus suis 05ZYH33
SSU05_1038	1.14206	Up	0.601428	ssu00052	Galactose metabolism - Streptococcus suis 05ZYH33
SSU05_1038	1.14206	Up	0.601428	ssu01100	Metabolic pathways - Streptococcus suis 05ZYH33
SSU05_1038	1.14206	Up	0.601428	ssu02060	Phosphotransferase system (PTS) - Streptococcus suis 05ZYH33
SSU05_1039	1.00028	Up	0.990208	No_KEGG_entry
SSU05_1040	1.13702	Down	0.261188	ssu00052	Galactose metabolism - Streptococcus suis 05ZYH33
SSU05_1040	1.13702	Down	0.261188	ssu01100	Metabolic pathways - Streptococcus suis 05ZYH33
SSU05_1040	1.13702	Down	0.261188	ssu02024	Quorum sensing - Streptococcus suis 05ZYH33
SSU05_1041	1.34239	Down	0.181615	ssu00052	Galactose metabolism - Streptococcus suis 05ZYH33
SSU05_1041	1.34239	Down	0.181615	ssu01100	Metabolic pathways - Streptococcus suis 05ZYH33
SSU05_1042	1.41314	Down	0.131661	ssu00052	Galactose metabolism - Streptococcus suis 05ZYH33
SSU05_1042	1.41314	Down	0.131661	ssu01100	Metabolic pathways - Streptococcus suis 05ZYH33
SSU05_1043	1.30716	Down	0.232286	ssu00052	Galactose metabolism - Streptococcus suis 05ZYH33
SSU05_1043	1.30716	Down	0.232286	ssu01100	Metabolic pathways - Streptococcus suis 05ZYH33
SSU05_1044	2.06393	Down	0.418576	No_KEGG_entry
SSU05_1045	1.31873	Up	0.0128633	No_KEGG_entry
SSU05_1046	1.15829	Up	0.530756	No_KEGG_entry
SSU05_1047	3.4306	Up	3.07e-13	No_KEGG_entry
SSU05_1048	2.52953	Up	1.96e-13	No_KEGG_entry
SSU05_1049	1.83206	Up	0.000257348	No_KEGG_entry
SSU05_1051	1.89572	Down	1.65e-92	No_KEGG_entry
SSU05_1052	2.80059	Up	0	ssu03410	Base excision repair - Streptococcus suis 05ZYH33
SSU05_1053	1.22121	Down	0.00044856	No_KEGG_entry
SSU05_1054	1.52582	Down	6.15e-62	No_KEGG_entry
SSU05_1055	1.96904	Down	6.27e-05	No_KEGG_entry
SSU05_1056	1.22202	Up	0	No_KEGG_entry
SSU05_1057	1.74134	Up	1.77e-11	ssu00430	Taurine and hypotaurine metabolism - Streptococcus suis 05ZYH33
SSU05_1057	1.74134	Up	1.77e-11	ssu00620	Pyruvate metabolism - Streptococcus suis 05ZYH33
SSU05_1057	1.74134	Up	1.77e-11	ssu00640	Propanoate metabolism - Streptococcus suis 05ZYH33
SSU05_1057	1.74134	Up	1.77e-11	ssu00680	Methane metabolism - Streptococcus suis 05ZYH33
SSU05_1057	1.74134	Up	1.77e-11	ssu01100	Metabolic pathways - Streptococcus suis 05ZYH33
SSU05_1057	1.74134	Up	1.77e-11	ssu01120	Microbial metabolism in diverse environments - Streptococcus suis 05ZYH33
SSU05_1057	1.74134	Up	1.77e-11	ssu01200	Carbon metabolism - Streptococcus suis 05ZYH33
SSU05_1058	2.02953	Up	2.47e-11	No_KEGG_entry
SSU05_1059	1.04832	Down	0.0955792	ssu00760	Nicotinate and nicotinamide metabolism - Streptococcus suis 05ZYH33
SSU05_1059	1.04832	Down	0.0955792	ssu01100	Metabolic pathways - Streptococcus suis 05ZYH33
SSU05_1060	1.17688	Down	5.49e-08	ssu00230	Purine metabolism - Streptococcus suis 05ZYH33
SSU05_1061	4.02168	Up	4.29e-13	No_KEGG_entry
SSU05_1062	3.76598	Up	6.33e-06	No_KEGG_entry
SSU05_1064	0	Up	0.224954	No_KEGG_entry
SSU05_1065	1.71107	Up	4.75e-12	ssu00030	Pentose phosphate pathway - Streptococcus suis 05ZYH33
SSU05_1065	1.71107	Up	4.75e-12	ssu00230	Purine metabolism - Streptococcus suis 05ZYH33
SSU05_1065	1.71107	Up	4.75e-12	ssu01100	Metabolic pathways - Streptococcus suis 05ZYH33
SSU05_1065	1.71107	Up	4.75e-12	ssu01110	Biosynthesis of secondary metabolites - Streptococcus suis 05ZYH33
SSU05_1065	1.71107	Up	4.75e-12	ssu01120	Microbial metabolism in diverse environments - Streptococcus suis 05ZYH33
SSU05_1065	1.71107	Up	4.75e-12	ssu01130	Biosynthesis of antibiotics - Streptococcus suis 05ZYH33
SSU05_1065	1.71107	Up	4.75e-12	ssu01200	Carbon metabolism - Streptococcus suis 05ZYH33
SSU05_1065	1.71107	Up	4.75e-12	ssu01230	Biosynthesis of amino acids - Streptococcus suis 05ZYH33
SSU05_1066	1.49349	Up	1.18e-11	ssu00730	Thiamine metabolism - Streptococcus suis 05ZYH33
SSU05_1066	1.49349	Up	1.18e-11	ssu01100	Metabolic pathways - Streptococcus suis 05ZYH33
SSU05_1066	1.49349	Up	1.18e-11	ssu04122	Sulfur relay system - Streptococcus suis 05ZYH33
SSU05_1067	1.1997	Up	1.94e-07	No_KEGG_entry
SSU05_1068	1.29627	Up	1.44e-11	No_KEGG_entry
SSU05_1069	1.57696	Down	3.99e-83	No_KEGG_entry
SSU05_1070	1.05154	Down	0.459546	No_KEGG_entry
SSU05_1071	1.29607	Up	0.022431	No_KEGG_entry
SSU05_1072	1.81692	Up	0.230698	No_KEGG_entry
SSU05_1073	1.95668	Up	0.0025934	No_KEGG_entry
SSU05_1074	1.26703	Down	8.2e-59	No_KEGG_entry
SSU05_1075	1.27923	Down	7.77e-194	No_KEGG_entry
SSU05_1076	1.12196	Up	0	ssu00010	Glycolysis / Gluconeogenesis - Streptococcus suis 05ZYH33
SSU05_1076	1.12196	Up	0	ssu00270	Cysteine and methionine metabolism - Streptococcus suis 05ZYH33
SSU05_1076	1.12196	Up	0	ssu00620	Pyruvate metabolism - Streptococcus suis 05ZYH33
SSU05_1076	1.12196	Up	0	ssu00640	Propanoate metabolism - Streptococcus suis 05ZYH33
SSU05_1076	1.12196	Up	0	ssu01100	Metabolic pathways - Streptococcus suis 05ZYH33
SSU05_1076	1.12196	Up	0	ssu01110	Biosynthesis of secondary metabolites - Streptococcus suis 05ZYH33
SSU05_1076	1.12196	Up	0	ssu01120	Microbial metabolism in diverse environments - Streptococcus suis 05ZYH33
SSU05_1076	1.12196	Up	0	ssu01130	Biosynthesis of antibiotics - Streptococcus suis 05ZYH33
SSU05_1077	1.71709	Up	8.99e-06	No_KEGG_entry
SSU05_1078	2.3805	Up	5.23e-13	No_KEGG_entry
SSU05_1079	1.46504	Down	7.8e-192	No_KEGG_entry
SSU05_1080	1.13588	Down	6.48e-19	No_KEGG_entry
SSU05_1081	1.10738	Down	2.49e-15	No_KEGG_entry
SSU05_1082	1.37595	Down	0.764396	No_KEGG_entry
SSU05_1083	1.05941	Down	1.43e-16	No_KEGG_entry
SSU05_1084	1.14817	Up	7.6e-11	ssu00240	Pyrimidine metabolism - Streptococcus suis 05ZYH33
SSU05_1084	1.14817	Up	7.6e-11	ssu01100	Metabolic pathways - Streptococcus suis 05ZYH33
SSU05_1085	1.05166	Down	0.000116167	ssu00030	Pentose phosphate pathway - Streptococcus suis 05ZYH33
SSU05_1086	1.18664	Down	5.42e-28	ssu00240	Pyrimidine metabolism - Streptococcus suis 05ZYH33
SSU05_1086	1.18664	Down	5.42e-28	ssu01100	Metabolic pathways - Streptococcus suis 05ZYH33
SSU05_1087	1.25428	Down	2.16e-20	No_KEGG_entry
SSU05_1088	1.30007	Up	3.04e-12	ssu00770	Pantothenate and CoA biosynthesis - Streptococcus suis 05ZYH33
SSU05_1088	1.30007	Up	3.04e-12	ssu01100	Metabolic pathways - Streptococcus suis 05ZYH33
SSU05_1089	1.76746	Down	1.88e-229	ssu03010	Ribosome - Streptococcus suis 05ZYH33
SSU05_1091	2.46722	Up	3.36e-12	No_KEGG_entry
SSU05_1092	2.58406	Up	6.88e-08	No_KEGG_entry
SSU05_1093	2.362	Up	0.0286038	No_KEGG_entry
SSU05_1094	2.65548	Up	0	ssu02020	Two-component system - Streptococcus suis 05ZYH33
SSU05_1094	2.65548	Up	0	ssu02024	Quorum sensing - Streptococcus suis 05ZYH33
SSU05_1095	3.43328	Up	3.39e-12	ssu02020	Two-component system - Streptococcus suis 05ZYH33
SSU05_1095	3.43328	Up	3.39e-12	ssu02024	Quorum sensing - Streptococcus suis 05ZYH33
SSU05_1096	5.49857	Up	0	No_KEGG_entry
SSU05_1097	2.11159	Up	0	No_KEGG_entry
SSU05_1098	0	Up	0.130275	No_KEGG_entry
SSU05_1100	1.19852	Up	6.88e-10	No_KEGG_entry
SSU05_1101	1.78661	Up	8.15e-12	ssu02010	ABC transporters - Streptococcus suis 05ZYH33
SSU05_1102	1.7226	Up	0	ssu02010	ABC transporters - Streptococcus suis 05ZYH33
SSU05_1103	2.00203	Up	1.4e-11	ssu02010	ABC transporters - Streptococcus suis 05ZYH33
SSU05_1104	2.6812	Up	1.08e-11	ssu02010	ABC transporters - Streptococcus suis 05ZYH33
SSU05_1105	2.72654	Up	5.67e-12	ssu02010	ABC transporters - Streptococcus suis 05ZYH33
SSU05_1105	2.72654	Up	5.67e-12	ssu02020	Two-component system - Streptococcus suis 05ZYH33
SSU05_1106	3.88714	Up	3.12e-12	ssu02010	ABC transporters - Streptococcus suis 05ZYH33
SSU05_1106	3.88714	Up	3.12e-12	ssu02020	Two-component system - Streptococcus suis 05ZYH33
SSU05_1107	1.1842	Up	0.013873	No_KEGG_entry
SSU05_1108	1.37595	Down	0.70815	No_KEGG_entry
SSU05_1109	1.25678	Down	0.00207654	ssu00521	Streptomycin biosynthesis - Streptococcus suis 05ZYH33
SSU05_1109	1.25678	Down	0.00207654	ssu00562	Inositol phosphate metabolism - Streptococcus suis 05ZYH33
SSU05_1109	1.25678	Down	0.00207654	ssu01100	Metabolic pathways - Streptococcus suis 05ZYH33
SSU05_1110	1.31782	Down	0.102367	No_KEGG_entry
SSU05_1111	1.37029	Down	1e-14	No_KEGG_entry
SSU05_1112	2.27928	Up	0	No_KEGG_entry
SSU05_1113	1.82596	Up	0	ssu00740	Riboflavin metabolism - Streptococcus suis 05ZYH33
SSU05_1113	1.82596	Up	0	ssu01100	Metabolic pathways - Streptococcus suis 05ZYH33
SSU05_1113	1.82596	Up	0	ssu01110	Biosynthesis of secondary metabolites - Streptococcus suis 05ZYH33
SSU05_1114	1.01227	Up	0.69645	No_KEGG_entry
SSU05_1115	1.85754	Down	0.00275282	No_KEGG_entry
SSU05_1116	2.24637	Up	1.57e-09	No_KEGG_entry
SSU05_1117	1.37595	Down	0.70815	No_KEGG_entry
SSU05_1118	1.45354	Up	0.0180622	No_KEGG_entry
SSU05_1119	1.02603	Up	0.96257	No_KEGG_entry
SSU05_1120	5.08738	Up	0.0158741	No_KEGG_entry
SSU05_1123	1.56263	Up	2.1e-12	No_KEGG_entry
SSU05_1124	1.39668	Up	1.86e-11	No_KEGG_entry
SSU05_1125	1.37422	Up	2.36e-07	No_KEGG_entry
SSU05_1126	1.4955	Up	8.9e-13	No_KEGG_entry
SSU05_1127	2.05928	Up	1.88e-11	No_KEGG_entry
SSU05_1128	1.85389	Up	0	No_KEGG_entry
SSU05_1129	2.89386	Down	1.76e-133	No_KEGG_entry
SSU05_1130	2.7363	Up	2.02e-13	No_KEGG_entry
SSU05_1131	1.29705	Down	0.00249434	No_KEGG_entry
SSU05_1132	1.15962	Down	0.00325846	No_KEGG_entry
SSU05_1133	1.27693	Down	9.99e-05	No_KEGG_entry
SSU05_1134	1.10134	Down	0.0464204	No_KEGG_entry
SSU05_1135	1.44529	Down	2.18e-09	No_KEGG_entry
SSU05_1136	1.60188	Down	6.37e-30	No_KEGG_entry
SSU05_1137	2.07144	Up	8.5e-13	No_KEGG_entry
SSU05_1138	1.922	Up	1.36e-12	No_KEGG_entry
SSU05_1139	1.41559	Up	6.18e-06	No_KEGG_entry
SSU05_1140	1.17749	Up	1.18e-10	No_KEGG_entry
SSU05_1141	1.6766	Up	0	ssu00790	Folate biosynthesis - Streptococcus suis 05ZYH33
SSU05_1141	1.6766	Up	0	ssu01100	Metabolic pathways - Streptococcus suis 05ZYH33
SSU05_1142	1.37261	Up	1.91e-11	ssu00790	Folate biosynthesis - Streptococcus suis 05ZYH33
SSU05_1142	1.37261	Up	1.91e-11	ssu01100	Metabolic pathways - Streptococcus suis 05ZYH33
SSU05_1143	1.00612	Down	0.624556	ssu00790	Folate biosynthesis - Streptococcus suis 05ZYH33
SSU05_1143	1.00612	Down	0.624556	ssu01100	Metabolic pathways - Streptococcus suis 05ZYH33
SSU05_1144	1.37223	Up	9.85e-12	ssu00790	Folate biosynthesis - Streptococcus suis 05ZYH33
SSU05_1144	1.37223	Up	9.85e-12	ssu01100	Metabolic pathways - Streptococcus suis 05ZYH33
SSU05_1145	2.60545	Up	4.9e-13	No_KEGG_entry
SSU05_1146	2.94601	Up	0	No_KEGG_entry
SSU05_1147	2.70267	Up	2.2e-14	No_KEGG_entry
SSU05_1148	5.04314	Up	0	No_KEGG_entry
SSU05_1149	1.32499	Down	0.145015	No_KEGG_entry
SSU05_1150	1.78872	Down	0	ssu00970	Aminoacyl-tRNA biosynthesis - Streptococcus suis 05ZYH33
SSU05_1151	1.18412	Down	6.82e-05	No_KEGG_entry
SSU05_1152	1.3662	Down	1.78e-31	ssu00970	Aminoacyl-tRNA biosynthesis - Streptococcus suis 05ZYH33
SSU05_1153	3.08018	Down	1.64e-84	ssu00520	Amino sugar and nucleotide sugar metabolism - Streptococcus suis 05ZYH33
SSU05_1153	3.08018	Down	1.64e-84	ssu01100	Metabolic pathways - Streptococcus suis 05ZYH33
SSU05_1153	3.08018	Down	1.64e-84	ssu01501	beta-Lactam resistance - Streptococcus suis 05ZYH33
SSU05_1154	1.7291	Down	4.83e-21	ssu00520	Amino sugar and nucleotide sugar metabolism - Streptococcus suis 05ZYH33
SSU05_1154	1.7291	Down	4.83e-21	ssu01100	Metabolic pathways - Streptococcus suis 05ZYH33
SSU05_1154	1.7291	Down	4.83e-21	ssu01501	beta-Lactam resistance - Streptococcus suis 05ZYH33
SSU05_1155	1.26951	Down	0.000144899	No_KEGG_entry
SSU05_1156	1.69377	Down	4.84e-14	No_KEGG_entry
SSU05_1157	1.70751	Down	5.76e-22	ssu00040	Pentose and glucuronate interconversions - Streptococcus suis 05ZYH33
SSU05_1157	1.70751	Down	5.76e-22	ssu01100	Metabolic pathways - Streptococcus suis 05ZYH33
SSU05_1158	1.68393	Down	1.07e-10	ssu00040	Pentose and glucuronate interconversions - Streptococcus suis 05ZYH33
SSU05_1158	1.68393	Down	1.07e-10	ssu01100	Metabolic pathways - Streptococcus suis 05ZYH33
SSU05_1159	1.63952	Down	5.75e-12	ssu00040	Pentose and glucuronate interconversions - Streptococcus suis 05ZYH33
SSU05_1159	1.63952	Down	5.75e-12	ssu01100	Metabolic pathways - Streptococcus suis 05ZYH33
SSU05_1160	1.3488	Down	0.000245404	ssu00030	Pentose phosphate pathway - Streptococcus suis 05ZYH33
SSU05_1160	1.3488	Down	0.000245404	ssu00630	Glyoxylate and dicarboxylate metabolism - Streptococcus suis 05ZYH33
SSU05_1160	1.3488	Down	0.000245404	ssu01100	Metabolic pathways - Streptococcus suis 05ZYH33
SSU05_1160	1.3488	Down	0.000245404	ssu01120	Microbial metabolism in diverse environments - Streptococcus suis 05ZYH33
SSU05_1160	1.3488	Down	0.000245404	ssu01200	Carbon metabolism - Streptococcus suis 05ZYH33
SSU05_1161	1.45354	Up	0.355022	No_KEGG_entry
SSU05_1162	1.56207	Up	0	No_KEGG_entry
SSU05_1163	1.00649	Down	0.952868	ssu00040	Pentose and glucuronate interconversions - Streptococcus suis 05ZYH33
SSU05_1163	1.00649	Down	0.952868	ssu00860	Porphyrin and chlorophyll metabolism - Streptococcus suis 05ZYH33
SSU05_1163	1.00649	Down	0.952868	ssu01100	Metabolic pathways - Streptococcus suis 05ZYH33
SSU05_1164	1.21596	Down	0.371856	ssu00030	Pentose phosphate pathway - Streptococcus suis 05ZYH33
SSU05_1164	1.21596	Down	0.371856	ssu01100	Metabolic pathways - Streptococcus suis 05ZYH33
SSU05_1164	1.21596	Down	0.371856	ssu01120	Microbial metabolism in diverse environments - Streptococcus suis 05ZYH33
SSU05_1164	1.21596	Down	0.371856	ssu01200	Carbon metabolism - Streptococcus suis 05ZYH33
SSU05_1165	1.45354	Up	0.539184	No_KEGG_entry
SSU05_1166	1.30818	Up	0.349604	No_KEGG_entry
SSU05_1167	6.29008	Down	3.77e-07	No_KEGG_entry
SSU05_1168	2.42727	Up	0	No_KEGG_entry
SSU05_1169	1.88755	Up	0	No_KEGG_entry
SSU05_1170	1.34916	Up	9.65e-12	ssu00520	Amino sugar and nucleotide sugar metabolism - Streptococcus suis 05ZYH33
SSU05_1170	1.34916	Up	9.65e-12	ssu00550	Peptidoglycan biosynthesis - Streptococcus suis 05ZYH33
SSU05_1170	1.34916	Up	9.65e-12	ssu01100	Metabolic pathways - Streptococcus suis 05ZYH33
SSU05_1171	1.49825	Down	0	ssu00190	Oxidative phosphorylation - Streptococcus suis 05ZYH33
SSU05_1171	1.49825	Down	0	ssu01100	Metabolic pathways - Streptococcus suis 05ZYH33
SSU05_1172	1.32125	Down	0	ssu00190	Oxidative phosphorylation - Streptococcus suis 05ZYH33
SSU05_1172	1.32125	Down	0	ssu01100	Metabolic pathways - Streptococcus suis 05ZYH33
SSU05_1173	1.08948	Down	1.03e-18	ssu00190	Oxidative phosphorylation - Streptococcus suis 05ZYH33
SSU05_1173	1.08948	Down	1.03e-18	ssu01100	Metabolic pathways - Streptococcus suis 05ZYH33
SSU05_1174	1.05815	Up	7.02e-11	ssu00190	Oxidative phosphorylation - Streptococcus suis 05ZYH33
SSU05_1174	1.05815	Up	7.02e-11	ssu01100	Metabolic pathways - Streptococcus suis 05ZYH33
SSU05_1175	1.30602	Up	3.09e-11	ssu00190	Oxidative phosphorylation - Streptococcus suis 05ZYH33
SSU05_1175	1.30602	Up	3.09e-11	ssu01100	Metabolic pathways - Streptococcus suis 05ZYH33
SSU05_1176	1.56976	Up	7.21e-12	ssu00190	Oxidative phosphorylation - Streptococcus suis 05ZYH33
SSU05_1176	1.56976	Up	7.21e-12	ssu01100	Metabolic pathways - Streptococcus suis 05ZYH33
SSU05_1177	1.28664	Up	0	ssu00190	Oxidative phosphorylation - Streptococcus suis 05ZYH33
SSU05_1177	1.28664	Up	0	ssu01100	Metabolic pathways - Streptococcus suis 05ZYH33
SSU05_1178	1.16796	Up	1.06e-08	ssu00190	Oxidative phosphorylation - Streptococcus suis 05ZYH33
SSU05_1178	1.16796	Up	1.06e-08	ssu01100	Metabolic pathways - Streptococcus suis 05ZYH33
SSU05_1179	1.32601	Up	0	ssu00561	Glycerolipid metabolism - Streptococcus suis 05ZYH33
SSU05_1179	1.32601	Up	0	ssu00564	Glycerophospholipid metabolism - Streptococcus suis 05ZYH33
SSU05_1179	1.32601	Up	0	ssu01100	Metabolic pathways - Streptococcus suis 05ZYH33
SSU05_1179	1.32601	Up	0	ssu01110	Biosynthesis of secondary metabolites - Streptococcus suis 05ZYH33
SSU05_1180	1.52959	Up	1.38e-11	ssu03030	DNA replication - Streptococcus suis 05ZYH33
SSU05_1180	1.52959	Up	1.38e-11	ssu03410	Base excision repair - Streptococcus suis 05ZYH33
SSU05_1180	1.52959	Up	1.38e-11	ssu03420	Nucleotide excision repair - Streptococcus suis 05ZYH33
SSU05_1180	1.52959	Up	1.38e-11	ssu03430	Mismatch repair - Streptococcus suis 05ZYH33
SSU05_1181	2.0661	Up	4.68e-08	No_KEGG_entry
SSU05_1182	1.91618	Up	0	No_KEGG_entry
SSU05_1183	2.01612	Up	2.3e-12	No_KEGG_entry
SSU05_1184	1.54769	Down	1.67e-261	ssu00030	Pentose phosphate pathway - Streptococcus suis 05ZYH33
SSU05_1184	1.54769	Down	1.67e-261	ssu00480	Glutathione metabolism - Streptococcus suis 05ZYH33
SSU05_1184	1.54769	Down	1.67e-261	ssu01100	Metabolic pathways - Streptococcus suis 05ZYH33
SSU05_1184	1.54769	Down	1.67e-261	ssu01110	Biosynthesis of secondary metabolites - Streptococcus suis 05ZYH33
SSU05_1184	1.54769	Down	1.67e-261	ssu01120	Microbial metabolism in diverse environments - Streptococcus suis 05ZYH33
SSU05_1184	1.54769	Down	1.67e-261	ssu01130	Biosynthesis of antibiotics - Streptococcus suis 05ZYH33
SSU05_1184	1.54769	Down	1.67e-261	ssu01200	Carbon metabolism - Streptococcus suis 05ZYH33
SSU05_1185	1.1311	Up	0.0218024	No_KEGG_entry
SSU05_1186	1.18763	Down	0.0127737	No_KEGG_entry
SSU05_1187	1.03433	Down	0.0163377	ssu02024	Quorum sensing - Streptococcus suis 05ZYH33
SSU05_1187	1.03433	Down	0.0163377	ssu03060	Protein export - Streptococcus suis 05ZYH33
SSU05_1187	1.03433	Down	0.0163377	ssu03070	Bacterial secretion system - Streptococcus suis 05ZYH33
SSU05_1188	1.03003	Up	0.186698	No_KEGG_entry
SSU05_1189	1.51964	Up	0	No_KEGG_entry
SSU05_1190	1.08819	Up	0	No_KEGG_entry
SSU05_1191	1.43548	Down	3.72e-19	No_KEGG_entry
SSU05_1192	2.40792	Down	0.0130694	No_KEGG_entry
SSU05_1193	1.32657	Up	2.91e-05	No_KEGG_entry
SSU05_1194	1.51114	Up	2.47e-13	No_KEGG_entry
SSU05_1196	1.33878	Up	0.31903	No_KEGG_entry
SSU05_1197	1.04143	Down	0.37696	No_KEGG_entry
SSU05_1199	3.22837	Up	0	No_KEGG_entry
SSU05_1200	2.05751	Down	0	ssu02060	Phosphotransferase system (PTS) - Streptococcus suis 05ZYH33
SSU05_1201	1.73521	Down	0	No_KEGG_entry
SSU05_1202	4.97793	Down	0	ssu00020	Citrate cycle (TCA cycle) - Streptococcus suis 05ZYH33
SSU05_1202	4.97793	Down	0	ssu00480	Glutathione metabolism - Streptococcus suis 05ZYH33
SSU05_1202	4.97793	Down	0	ssu01100	Metabolic pathways - Streptococcus suis 05ZYH33
SSU05_1202	4.97793	Down	0	ssu01110	Biosynthesis of secondary metabolites - Streptococcus suis 05ZYH33
SSU05_1202	4.97793	Down	0	ssu01120	Microbial metabolism in diverse environments - Streptococcus suis 05ZYH33
SSU05_1202	4.97793	Down	0	ssu01130	Biosynthesis of antibiotics - Streptococcus suis 05ZYH33
SSU05_1202	4.97793	Down	0	ssu01200	Carbon metabolism - Streptococcus suis 05ZYH33
SSU05_1202	4.97793	Down	0	ssu01210	2-Oxocarboxylic acid metabolism - Streptococcus suis 05ZYH33
SSU05_1202	4.97793	Down	0	ssu01230	Biosynthesis of amino acids - Streptococcus suis 05ZYH33
SSU05_1204	3.82253	Down	1.76e-236	ssu00020	Citrate cycle (TCA cycle) - Streptococcus suis 05ZYH33
SSU05_1204	3.82253	Down	1.76e-236	ssu00630	Glyoxylate and dicarboxylate metabolism - Streptococcus suis 05ZYH33
SSU05_1204	3.82253	Down	1.76e-236	ssu01100	Metabolic pathways - Streptococcus suis 05ZYH33
SSU05_1204	3.82253	Down	1.76e-236	ssu01110	Biosynthesis of secondary metabolites - Streptococcus suis 05ZYH33
SSU05_1204	3.82253	Down	1.76e-236	ssu01120	Microbial metabolism in diverse environments - Streptococcus suis 05ZYH33
SSU05_1204	3.82253	Down	1.76e-236	ssu01130	Biosynthesis of antibiotics - Streptococcus suis 05ZYH33
SSU05_1204	3.82253	Down	1.76e-236	ssu01200	Carbon metabolism - Streptococcus suis 05ZYH33
SSU05_1204	3.82253	Down	1.76e-236	ssu01210	2-Oxocarboxylic acid metabolism - Streptococcus suis 05ZYH33
SSU05_1204	3.82253	Down	1.76e-236	ssu01230	Biosynthesis of amino acids - Streptococcus suis 05ZYH33
SSU05_1205	1.77376	Down	3.4e-125	ssu00020	Citrate cycle (TCA cycle) - Streptococcus suis 05ZYH33
SSU05_1205	1.77376	Down	3.4e-125	ssu00630	Glyoxylate and dicarboxylate metabolism - Streptococcus suis 05ZYH33
SSU05_1205	1.77376	Down	3.4e-125	ssu01100	Metabolic pathways - Streptococcus suis 05ZYH33
SSU05_1205	1.77376	Down	3.4e-125	ssu01110	Biosynthesis of secondary metabolites - Streptococcus suis 05ZYH33
SSU05_1205	1.77376	Down	3.4e-125	ssu01120	Microbial metabolism in diverse environments - Streptococcus suis 05ZYH33
SSU05_1205	1.77376	Down	3.4e-125	ssu01130	Biosynthesis of antibiotics - Streptococcus suis 05ZYH33
SSU05_1205	1.77376	Down	3.4e-125	ssu01200	Carbon metabolism - Streptococcus suis 05ZYH33
SSU05_1205	1.77376	Down	3.4e-125	ssu01210	2-Oxocarboxylic acid metabolism - Streptococcus suis 05ZYH33
SSU05_1205	1.77376	Down	3.4e-125	ssu01230	Biosynthesis of amino acids - Streptococcus suis 05ZYH33
SSU05_1206	2.71538	Up	2.14e-13	No_KEGG_entry
SSU05_1207	1.80166	Up	1.59e-11	ssu00230	Purine metabolism - Streptococcus suis 05ZYH33
SSU05_1207	1.80166	Up	1.59e-11	ssu00240	Pyrimidine metabolism - Streptococcus suis 05ZYH33
SSU05_1207	1.80166	Up	1.59e-11	ssu01100	Metabolic pathways - Streptococcus suis 05ZYH33
SSU05_1208	1.99558	Up	5.79e-13	No_KEGG_entry
SSU05_1209	1.38775	Up	0	ssu00230	Purine metabolism - Streptococcus suis 05ZYH33
SSU05_1209	1.38775	Up	0	ssu00240	Pyrimidine metabolism - Streptococcus suis 05ZYH33
SSU05_1209	1.38775	Up	0	ssu01100	Metabolic pathways - Streptococcus suis 05ZYH33
SSU05_1210	2.40122	Up	7.41e-12	No_KEGG_entry
SSU05_1211	1.03625	Up	0.700128	No_KEGG_entry
SSU05_1212	1.45689	Down	0.0256502	No_KEGG_entry
SSU05_1213	1.37595	Down	0.072168	No_KEGG_entry
SSU05_1214	1.37595	Down	0.0637954	No_KEGG_entry
SSU05_1215	1.46718	Down	0.000210296	No_KEGG_entry
SSU05_1216	2.28015	Down	8.59e-05	ssu02024	Quorum sensing - Streptococcus suis 05ZYH33
SSU05_1216	2.28015	Down	8.59e-05	ssu03060	Protein export - Streptococcus suis 05ZYH33
SSU05_1216	2.28015	Down	8.59e-05	ssu03070	Bacterial secretion system - Streptococcus suis 05ZYH33
SSU05_1217	1.21743	Down	0.0468254	ssu00052	Galactose metabolism - Streptococcus suis 05ZYH33
SSU05_1217	1.21743	Down	0.0468254	ssu02060	Phosphotransferase system (PTS) - Streptococcus suis 05ZYH33
SSU05_1218	1.36678	Down	0.00688138	ssu00052	Galactose metabolism - Streptococcus suis 05ZYH33
SSU05_1218	1.36678	Down	0.00688138	ssu02060	Phosphotransferase system (PTS) - Streptococcus suis 05ZYH33
SSU05_1219	1.07783	Down	0.577986	ssu00052	Galactose metabolism - Streptococcus suis 05ZYH33
SSU05_1219	1.07783	Down	0.577986	ssu02060	Phosphotransferase system (PTS) - Streptococcus suis 05ZYH33
SSU05_1220	1.19464	Up	0.0320278	No_KEGG_entry
SSU05_1221	1.00467	Down	0.957502	ssu00052	Galactose metabolism - Streptococcus suis 05ZYH33
SSU05_1221	1.00467	Down	0.957502	ssu02060	Phosphotransferase system (PTS) - Streptococcus suis 05ZYH33
SSU05_1222	2.96129	Down	2.16e-10	ssu00030	Pentose phosphate pathway - Streptococcus suis 05ZYH33
SSU05_1222	2.96129	Down	2.16e-10	ssu00630	Glyoxylate and dicarboxylate metabolism - Streptococcus suis 05ZYH33
SSU05_1222	2.96129	Down	2.16e-10	ssu01100	Metabolic pathways - Streptococcus suis 05ZYH33
SSU05_1222	2.96129	Down	2.16e-10	ssu01120	Microbial metabolism in diverse environments - Streptococcus suis 05ZYH33
SSU05_1222	2.96129	Down	2.16e-10	ssu01200	Carbon metabolism - Streptococcus suis 05ZYH33
SSU05_1223	2.50909	Down	3.7e-10	ssu00030	Pentose phosphate pathway - Streptococcus suis 05ZYH33
SSU05_1223	2.50909	Down	3.7e-10	ssu01100	Metabolic pathways - Streptococcus suis 05ZYH33
SSU05_1223	2.50909	Down	3.7e-10	ssu01120	Microbial metabolism in diverse environments - Streptococcus suis 05ZYH33
SSU05_1223	2.50909	Down	3.7e-10	ssu01200	Carbon metabolism - Streptococcus suis 05ZYH33
SSU05_1224	1.9553	Down	0.00136853	No_KEGG_entry
SSU05_1225	2.01359	Down	0.000471076	No_KEGG_entry
SSU05_1226	1.74811	Up	5.18e-12	No_KEGG_entry
SSU05_1227	2.64405	Up	4.21e-13	No_KEGG_entry
SSU05_1228	2.90707	Up	3.76e-07	No_KEGG_entry
SSU05_1229	3.1398	Up	0	No_KEGG_entry
SSU05_1231	2.19761	Up	3.14e-12	No_KEGG_entry
SSU05_1232	3.10002	Up	0	No_KEGG_entry
SSU05_1233	1.67157	Up	8.39e-13	No_KEGG_entry
SSU05_1236	1.40585	Down	0	ssu00970	Aminoacyl-tRNA biosynthesis - Streptococcus suis 05ZYH33
SSU05_1237	1.08882	Down	0.00462938	No_KEGG_entry
SSU05_1238	1.5608	Up	0	No_KEGG_entry
SSU05_1239	2.05391	Up	0	No_KEGG_entry
SSU05_1240	1.99457	Up	2.68e-13	No_KEGG_entry
SSU05_1241	2.39485	Up	0	No_KEGG_entry
SSU05_1242	2.11845	Up	3.45e-12	No_KEGG_entry
SSU05_1243	1.60511	Up	0	No_KEGG_entry
SSU05_1244	1.14931	Up	0.318332	No_KEGG_entry
SSU05_1245	1.28723	Down	6.88e-133	ssu00450	Selenocompound metabolism - Streptococcus suis 05ZYH33
SSU05_1245	1.28723	Down	6.88e-133	ssu00970	Aminoacyl-tRNA biosynthesis - Streptococcus suis 05ZYH33
SSU05_1246	0	Up	0.670752	No_KEGG_entry
SSU05_1247	3.13255	Up	2.92e-13	No_KEGG_entry
SSU05_1249	1.16502	Up	1.47e-11	ssu00400	Phenylalanine, tyrosine and tryptophan biosynthesis - Streptococcus suis 05ZYH33
SSU05_1249	1.16502	Up	1.47e-11	ssu01100	Metabolic pathways - Streptococcus suis 05ZYH33
SSU05_1249	1.16502	Up	1.47e-11	ssu01110	Biosynthesis of secondary metabolites - Streptococcus suis 05ZYH33
SSU05_1249	1.16502	Up	1.47e-11	ssu01130	Biosynthesis of antibiotics - Streptococcus suis 05ZYH33
SSU05_1249	1.16502	Up	1.47e-11	ssu01230	Biosynthesis of amino acids - Streptococcus suis 05ZYH33
SSU05_1249	1.16502	Up	1.47e-11	ssu02024	Quorum sensing - Streptococcus suis 05ZYH33
SSU05_1250	1.26889	Up	0	ssu00400	Phenylalanine, tyrosine and tryptophan biosynthesis - Streptococcus suis 05ZYH33
SSU05_1250	1.26889	Up	0	ssu01100	Metabolic pathways - Streptococcus suis 05ZYH33
SSU05_1250	1.26889	Up	0	ssu01110	Biosynthesis of secondary metabolites - Streptococcus suis 05ZYH33
SSU05_1250	1.26889	Up	0	ssu01130	Biosynthesis of antibiotics - Streptococcus suis 05ZYH33
SSU05_1250	1.26889	Up	0	ssu01230	Biosynthesis of amino acids - Streptococcus suis 05ZYH33
SSU05_1250	1.26889	Up	0	ssu02024	Quorum sensing - Streptococcus suis 05ZYH33
SSU05_1251	1.06672	Up	0.036164	ssu00400	Phenylalanine, tyrosine and tryptophan biosynthesis - Streptococcus suis 05ZYH33
SSU05_1251	1.06672	Up	0.036164	ssu01100	Metabolic pathways - Streptococcus suis 05ZYH33
SSU05_1251	1.06672	Up	0.036164	ssu01110	Biosynthesis of secondary metabolites - Streptococcus suis 05ZYH33
SSU05_1251	1.06672	Up	0.036164	ssu01130	Biosynthesis of antibiotics - Streptococcus suis 05ZYH33
SSU05_1251	1.06672	Up	0.036164	ssu01230	Biosynthesis of amino acids - Streptococcus suis 05ZYH33
SSU05_1252	1.12347	Up	2.58e-08	ssu00400	Phenylalanine, tyrosine and tryptophan biosynthesis - Streptococcus suis 05ZYH33
SSU05_1252	1.12347	Up	2.58e-08	ssu01100	Metabolic pathways - Streptococcus suis 05ZYH33
SSU05_1252	1.12347	Up	2.58e-08	ssu01110	Biosynthesis of secondary metabolites - Streptococcus suis 05ZYH33
SSU05_1252	1.12347	Up	2.58e-08	ssu01130	Biosynthesis of antibiotics - Streptococcus suis 05ZYH33
SSU05_1252	1.12347	Up	2.58e-08	ssu01230	Biosynthesis of amino acids - Streptococcus suis 05ZYH33
SSU05_1253	2.59595	Down	2.89e-77	No_KEGG_entry
SSU05_1254	2.9636	Down	4.12e-14	No_KEGG_entry
SSU05_1255	2.6203	Down	5.99e-18	No_KEGG_entry
SSU05_1256	1.90152	Down	3.26e-34	No_KEGG_entry
SSU05_1257	1.73653	Down	5.11e-32	No_KEGG_entry
SSU05_1258	1.394	Up	7.48e-12	ssu00052	Galactose metabolism - Streptococcus suis 05ZYH33
SSU05_1258	1.394	Up	7.48e-12	ssu01100	Metabolic pathways - Streptococcus suis 05ZYH33
SSU05_1258	1.394	Up	7.48e-12	ssu02024	Quorum sensing - Streptococcus suis 05ZYH33
SSU05_1259	1.58628	Up	2.34e-11	ssu00520	Amino sugar and nucleotide sugar metabolism - Streptococcus suis 05ZYH33
SSU05_1259	1.58628	Up	2.34e-11	ssu01130	Biosynthesis of antibiotics - Streptococcus suis 05ZYH33
SSU05_1260	1.01586	Up	0.64136	No_KEGG_entry
SSU05_1261	1.231	Up	0	ssu00400	Phenylalanine, tyrosine and tryptophan biosynthesis - Streptococcus suis 05ZYH33
SSU05_1261	1.231	Up	0	ssu00401	Novobiocin biosynthesis - Streptococcus suis 05ZYH33
SSU05_1261	1.231	Up	0	ssu01100	Metabolic pathways - Streptococcus suis 05ZYH33
SSU05_1261	1.231	Up	0	ssu01110	Biosynthesis of secondary metabolites - Streptococcus suis 05ZYH33
SSU05_1261	1.231	Up	0	ssu01130	Biosynthesis of antibiotics - Streptococcus suis 05ZYH33
SSU05_1261	1.231	Up	0	ssu01230	Biosynthesis of amino acids - Streptococcus suis 05ZYH33
SSU05_1262	1.53276	Up	8.8e-13	ssu00400	Phenylalanine, tyrosine and tryptophan biosynthesis - Streptococcus suis 05ZYH33
SSU05_1262	1.53276	Up	8.8e-13	ssu01100	Metabolic pathways - Streptococcus suis 05ZYH33
SSU05_1262	1.53276	Up	8.8e-13	ssu01110	Biosynthesis of secondary metabolites - Streptococcus suis 05ZYH33
SSU05_1262	1.53276	Up	8.8e-13	ssu01130	Biosynthesis of antibiotics - Streptococcus suis 05ZYH33
SSU05_1262	1.53276	Up	8.8e-13	ssu01230	Biosynthesis of amino acids - Streptococcus suis 05ZYH33
SSU05_1263	1.53708	Up	3.02e-11	ssu00400	Phenylalanine, tyrosine and tryptophan biosynthesis - Streptococcus suis 05ZYH33
SSU05_1263	1.53708	Up	3.02e-11	ssu01100	Metabolic pathways - Streptococcus suis 05ZYH33
SSU05_1263	1.53708	Up	3.02e-11	ssu01110	Biosynthesis of secondary metabolites - Streptococcus suis 05ZYH33
SSU05_1263	1.53708	Up	3.02e-11	ssu01130	Biosynthesis of antibiotics - Streptococcus suis 05ZYH33
SSU05_1263	1.53708	Up	3.02e-11	ssu01230	Biosynthesis of amino acids - Streptococcus suis 05ZYH33
SSU05_1264	1.43883	Up	7.49e-12	No_KEGG_entry
SSU05_1265	1.19917	Up	0.54264	No_KEGG_entry
SSU05_1266	1.83087	Up	0	ssu00561	Glycerolipid metabolism - Streptococcus suis 05ZYH33
SSU05_1266	1.83087	Up	0	ssu01100	Metabolic pathways - Streptococcus suis 05ZYH33
SSU05_1267	1.0253	Up	0.135948	No_KEGG_entry
SSU05_1268	1.82649	Down	0	ssu03010	Ribosome - Streptococcus suis 05ZYH33
SSU05_1269	1.07541	Up	3.75e-06	ssu03010	Ribosome - Streptococcus suis 05ZYH33
SSU05_1270	1.23215	Down	8.82e-87	No_KEGG_entry
SSU05_1271	1.66907	Up	6.95e-12	ssu00240	Pyrimidine metabolism - Streptococcus suis 05ZYH33
SSU05_1271	1.66907	Up	6.95e-12	ssu01100	Metabolic pathways - Streptococcus suis 05ZYH33
SSU05_1272	1.78762	Up	0	No_KEGG_entry
SSU05_1273	1.5664	Up	8.53e-12	No_KEGG_entry
SSU05_1274	1.73777	Up	0	No_KEGG_entry
SSU05_1275	1.32676	Up	1.09e-11	No_KEGG_entry
SSU05_1276	2.23895	Up	3.3e-13	No_KEGG_entry
SSU05_1277	1.80085	Up	7.39e-12	No_KEGG_entry
SSU05_1278	1.80753	Up	0	No_KEGG_entry
SSU05_1279	1.86067	Up	0	No_KEGG_entry
SSU05_1280	1.74759	Up	0	No_KEGG_entry
SSU05_1281	1.95641	Up	0	No_KEGG_entry
SSU05_1282	1.69609	Up	2.42e-11	No_KEGG_entry
SSU05_1284	1.82149	Up	0	No_KEGG_entry
SSU05_1285	1.75152	Up	0	No_KEGG_entry
SSU05_1286	1.44457	Up	9.48e-12	No_KEGG_entry
SSU05_1287	1.54275	Up	0	No_KEGG_entry
SSU05_1288	1.14655	Up	1.02e-05	No_KEGG_entry
SSU05_1289	1.14206	Up	0.827528	No_KEGG_entry
SSU05_1290	1.22694	Up	6.67e-12	No_KEGG_entry
SSU05_1291	1.55535	Up	8.48e-08	No_KEGG_entry
SSU05_1292	1.02144	Down	0.291708	No_KEGG_entry
SSU05_1293	1.15509	Up	0.000235582	No_KEGG_entry
SSU05_1294	1.1761	Up	0	ssu01503	Cationic antimicrobial peptide (CAMP) resistance - Streptococcus suis 05ZYH33
SSU05_1295	1.34179	Up	0	No_KEGG_entry
SSU05_1296	1.10021	Down	1.02e-06	ssu00521	Streptomycin biosynthesis - Streptococcus suis 05ZYH33
SSU05_1296	1.10021	Down	1.02e-06	ssu00523	Polyketide sugar unit biosynthesis - Streptococcus suis 05ZYH33
SSU05_1296	1.10021	Down	1.02e-06	ssu01100	Metabolic pathways - Streptococcus suis 05ZYH33
SSU05_1296	1.10021	Down	1.02e-06	ssu01130	Biosynthesis of antibiotics - Streptococcus suis 05ZYH33
SSU05_1298	1.03742	Down	8.56e-05	ssu00521	Streptomycin biosynthesis - Streptococcus suis 05ZYH33
SSU05_1298	1.03742	Down	8.56e-05	ssu00523	Polyketide sugar unit biosynthesis - Streptococcus suis 05ZYH33
SSU05_1298	1.03742	Down	8.56e-05	ssu00525	Acarbose and validamycin biosynthesis - Streptococcus suis 05ZYH33
SSU05_1298	1.03742	Down	8.56e-05	ssu01100	Metabolic pathways - Streptococcus suis 05ZYH33
SSU05_1298	1.03742	Down	8.56e-05	ssu01130	Biosynthesis of antibiotics - Streptococcus suis 05ZYH33
SSU05_1299	1.10293	Down	3.53e-07	No_KEGG_entry
SSU05_1300	1.44784	Down	2.57e-123	ssu00521	Streptomycin biosynthesis - Streptococcus suis 05ZYH33
SSU05_1300	1.44784	Down	2.57e-123	ssu00523	Polyketide sugar unit biosynthesis - Streptococcus suis 05ZYH33
SSU05_1300	1.44784	Down	2.57e-123	ssu01100	Metabolic pathways - Streptococcus suis 05ZYH33
SSU05_1300	1.44784	Down	2.57e-123	ssu01130	Biosynthesis of antibiotics - Streptococcus suis 05ZYH33
SSU05_1301	1.22611	Down	7.45e-54	ssu00521	Streptomycin biosynthesis - Streptococcus suis 05ZYH33
SSU05_1301	1.22611	Down	7.45e-54	ssu00523	Polyketide sugar unit biosynthesis - Streptococcus suis 05ZYH33
SSU05_1301	1.22611	Down	7.45e-54	ssu00525	Acarbose and validamycin biosynthesis - Streptococcus suis 05ZYH33
SSU05_1301	1.22611	Down	7.45e-54	ssu01100	Metabolic pathways - Streptococcus suis 05ZYH33
SSU05_1301	1.22611	Down	7.45e-54	ssu01130	Biosynthesis of antibiotics - Streptococcus suis 05ZYH33
SSU05_1302	2.33587	Up	0	No_KEGG_entry
SSU05_1303	1.21809	Down	7.39e-12	No_KEGG_entry
SSU05_1304	1.12606	Down	0.00374836	No_KEGG_entry
SSU05_1305	1.52885	Up	0	No_KEGG_entry
SSU05_1306	1.29113	Up	2.22e-11	ssu00270	Cysteine and methionine metabolism - Streptococcus suis 05ZYH33
SSU05_1306	1.29113	Up	2.22e-11	ssu00920	Sulfur metabolism - Streptococcus suis 05ZYH33
SSU05_1306	1.29113	Up	2.22e-11	ssu01100	Metabolic pathways - Streptococcus suis 05ZYH33
SSU05_1306	1.29113	Up	2.22e-11	ssu01110	Biosynthesis of secondary metabolites - Streptococcus suis 05ZYH33
SSU05_1306	1.29113	Up	2.22e-11	ssu01230	Biosynthesis of amino acids - Streptococcus suis 05ZYH33
SSU05_1307	1.11842	Up	5.43e-10	ssu00230	Purine metabolism - Streptococcus suis 05ZYH33
SSU05_1307	1.11842	Up	5.43e-10	ssu01100	Metabolic pathways - Streptococcus suis 05ZYH33
SSU05_1308	1.38441	Up	0	No_KEGG_entry
SSU05_1309	1.37594	Up	6.27e-12	ssu03410	Base excision repair - Streptococcus suis 05ZYH33
SSU05_1309	1.37594	Up	6.27e-12	ssu03430	Mismatch repair - Streptococcus suis 05ZYH33
SSU05_1309	1.37594	Up	6.27e-12	ssu03440	Homologous recombination - Streptococcus suis 05ZYH33
SSU05_1310	1.871	Up	5.63e-12	ssu00564	Glycerophospholipid metabolism - Streptococcus suis 05ZYH33
SSU05_1310	1.871	Up	5.63e-12	ssu01100	Metabolic pathways - Streptococcus suis 05ZYH33
SSU05_1311	2.05307	Up	0	No_KEGG_entry
SSU05_1312	1.32439	Up	0	No_KEGG_entry
SSU05_1313	1.20125	Up	0	No_KEGG_entry
SSU05_1314	1.12349	Up	0.000953842	No_KEGG_entry
SSU05_1315	1.22316	Up	1.29e-11	No_KEGG_entry
SSU05_1316	1.49806	Up	1.9e-12	ssu01100	Metabolic pathways - Streptococcus suis 05ZYH33
SSU05_1316	1.49806	Up	1.9e-12	ssu01110	Biosynthesis of secondary metabolites - Streptococcus suis 05ZYH33
SSU05_1317	1.1109	Down	0.00830562	No_KEGG_entry
SSU05_1318	3.89854	Down	1.36e-05	No_KEGG_entry
SSU05_1319	1.46175	Up	0	No_KEGG_entry
SSU05_1320	2.2592	Up	0	No_KEGG_entry
SSU05_1321	1.53419	Up	0	No_KEGG_entry
SSU05_1322	1.3577	Up	3.74e-05	No_KEGG_entry
SSU05_1323	1.15427	Down	2.89e-06	No_KEGG_entry
[truncated: 1,383 more rows]
